# Supplementary material for: Chloridobis{N-[(dimethyl­amino)dimethyl­silyl]-2,6-dimethyl­anilido-κ2 N,N′}iron(III)
Source: Acta Crystallogr Sect E Struct Rep Online. 2008 Jun 19;64(Pt 7):m938. doi: 10.1107/S1600536808018114 (PMC2961661; doi:10.1107/S1600536808018114)
Supplement: Supplementary file 1 [file e-64-0m938-sup1.cif]

##############################################################################
###                                                                        ###
###        Electronic paper (Acta Crystallographica Section E)             ###
###                                                                        ###
##############################################################################
#                                                                            #
# This CIF contains the data in a paper accepted for publication in Acta     #
# Crystallographica Section E. It conforms to the requirements of Notes      #
# for Authors for Section E, and has been peer reviewed under the auspices   #
# of the IUCr Commission on Journals.                                        #
#                                                                            #
# Full details of the Crystallographic Information File format               #
# are given in the paper "The Crystallographic Information File (CIF):       #
# a New Standard Archive File for Crystallography" by S. R. Hall, F. H.      #
# Allen and I. D. Brown [Acta Cryst. (1991), A47, 655-685].                  #
#                                                                            #
# The current version of the core CIF dictionary is obtainable from          #
# ftp://ftp.iucr.org/pub/cif_core.dic. The current version number is 2.4.    #
#                                                                            #
# Software is freely available for graphical display of the structure(s) in  #
# this CIF.  For information consult the CIF home page http://www.iucr.org/  #
# cif/home.html                                                              #
#                                                                            #
# This file may be used for bona fide research purposes within the           #
# scientific community so long as proper attribution is given to the journal # 
# article from which it was obtained.                                        #
#                                                                            #
##############################################################################
                                             
data_I
_audit_creation_method     SHELXL97
_chemical_name_systematic
;
Chloridobis{<i>N</i>-[(dimethylamino)dimethylsilyl]-2,6-dimethylanilido-
\k^2^<i>N</i>,<i>N</i>'}iron(III)
;
_chemical_name_common     ?
_chemical_formula_moiety     'C24 H42 Cl Fe N4 Si2'
_chemical_formula_sum     'C24 H42 Cl Fe N4 Si2'
_chemical_formula_iupac     '[Fe (C12 H21 N2 Si)2 Cl]'
_chemical_formula_weight     534.10
_chemical_melting_point     ?
_symmetry_cell_setting     'Monoclinic'
_symmetry_space_group_name_H-M     'C 2/c'
_symmetry_space_group_name_Hall     '-C 2yc'
loop_
    _symmetry_equiv_pos_as_xyz
    'x, y, z'
    '-x, y, -z+1/2'
    'x+1/2, y+1/2, z'
    '-x+1/2, y+1/2, -z+1/2'
    '-x, -y, -z'
    'x, -y, z-1/2'
    '-x+1/2, -y+1/2, -z'
    'x+1/2, -y+1/2, z-1/2'
_cell_length_a     34.213(5)
_cell_length_b     9.3555(14)
_cell_length_c     20.769(4)
_cell_angle_alpha     90.00
_cell_angle_beta     122.924(5)
_cell_angle_gamma     90.00
_cell_volume     5580.1(16)
_cell_formula_units_Z     8
_cell_measurement_reflns_used     7222
_cell_measurement_theta_min     2.289
_cell_measurement_theta_max     27.641
_cell_measurement_temperature     293(2)
_exptl_crystal_description     'Prism'
_exptl_crystal_colour     'Black'
_exptl_crystal_size_max     0.30
_exptl_crystal_size_mid     0.25
_exptl_crystal_size_min     0.20
_exptl_crystal_density_diffrn     1.271
_exptl_crystal_density_meas     ?
_exptl_crystal_density_method     'Not measured'
_exptl_crystal_F_000     2280
_exptl_absorpt_coefficient_mu     0.741
_exptl_absorpt_correction_type     'multi-scan'
_exptl_absorpt_process_details     '(SADABS; Sheldrick, 1996)'
_exptl_absorpt_correction_T_min     0.8083
_exptl_absorpt_correction_T_max     0.8659
_exptl_special_details
;
;
_diffrn_ambient_temperature     293(2)
_diffrn_radiation_type     MoK\a
_diffrn_radiation_wavelength     0.71073
_diffrn_radiation_source     'Fine--focus sealed tube'
_diffrn_radiation_monochromator     'Graphite'
_diffrn_measurement_device_type     'Bruker SMART area-detector'
_diffrn_measurement_method     '\f and \w'
_diffrn_detector_area_resol_mean     ?
_diffrn_reflns_number     11193
_diffrn_reflns_av_R_equivalents     0.0308
_diffrn_reflns_av_sigmaI/netI     0.0387
_diffrn_reflns_theta_min     1.97
_diffrn_reflns_theta_max     25.01
_diffrn_reflns_theta_full     25.01
_diffrn_measured_fraction_theta_max     0.993
_diffrn_measured_fraction_theta_full     0.993
_diffrn_reflns_limit_h_min     -40
_diffrn_reflns_limit_h_max     33
_diffrn_reflns_limit_k_min     -11
_diffrn_reflns_limit_k_max     11
_diffrn_reflns_limit_l_min     -24
_diffrn_reflns_limit_l_max     24
_diffrn_standards_number     ?
_diffrn_standards_interval_count     ?
_diffrn_standards_interval_time     ?
_diffrn_standards_decay_%     6.19
_refine_special_details
;
 Refinement of <i>F</i>^2^ against ALL reflections. The weighted
 <i>R</i>--factor <i>wR</i> and goodness of fit <i>S</i> are based on
 <i>F</i>^2^, conventional <i>R</i>--factors <i>R</i> are based on <i>F</i>,
 with <i>F</i> set to zero for negative <i>F</i>^2^. The threshold expression
 of <i>F</i>^2^ > \s(<i>F</i>^2^) is used only for calculating
 <i>R</i>--factors(gt) <i>etc</i>. and is not relevant to the choice of
 reflections for refinement. <i>R</i>--factors based on <i>F</i>^2^ are
 statistically about twice as large as those based on <i>F</i>, and
 <i>R</i>--factors based on ALL data will be even larger.
;
_reflns_number_total     4880
_reflns_number_gt     4359
_reflns_threshold_expression     I>2\s(I)
_refine_ls_structure_factor_coef     Fsqd
_refine_ls_matrix_type     'Full'
_refine_ls_R_factor_all     0.0423
_refine_ls_R_factor_gt     0.0377
_refine_ls_wR_factor_gt     0.0989
_refine_ls_wR_factor_ref     0.1016
_refine_ls_goodness_of_fit_ref     1.060
_refine_ls_restrained_S_all     1.060
_refine_ls_number_reflns     4880
_refine_ls_number_parameters     301
_refine_ls_number_restraints     0
_refine_ls_hydrogen_treatment     constr
_refine_ls_weighting_scheme     'Calc'
_refine_ls_weighting_details
         'calc w=1/[\s^2^(Fo^2^)+(0.0505P)^2^+4.0594P] where P=(Fo^2^+2Fc^2^)/3'
_atom_sites_solution_hydrogens     'Geom'
_atom_sites_solution_primary     'Direct'
_atom_sites_solution_secondary     'Difmap'
_refine_ls_shift/su_max     0.000
_refine_ls_shift/su_mean     0.000
_refine_diff_density_max     0.483
_refine_diff_density_min     -0.248
_refine_ls_extinction_method     none
_refine_ls_extinction_coef     ?
loop_
    _atom_type_symbol
    _atom_type_description
    _atom_type_scat_dispersion_real
    _atom_type_scat_dispersion_imag
    _atom_type_scat_source
    'C' 'C' 0.0033 0.0016
                         'International Tables Vol C Tables 4.2.6.8 and 6.1.1.4'
    'H' 'H' 0.0000 0.0000
                         'International Tables Vol C Tables 4.2.6.8 and 6.1.1.4'
    'N' 'N' 0.0061 0.0033
                         'International Tables Vol C Tables 4.2.6.8 and 6.1.1.4'
    'Si' 'Si' 0.0817 0.0704
                         'International Tables Vol C Tables 4.2.6.8 and 6.1.1.4'
    'Cl' 'Cl' 0.1484 0.1585
                         'International Tables Vol C Tables 4.2.6.8 and 6.1.1.4'
    'Fe' 'Fe' 0.3463 0.8444
                         'International Tables Vol C Tables 4.2.6.8 and 6.1.1.4'
_computing_data_collection     'SMART (Bruker, 2000)'
_computing_cell_refinement     'SAINT (Bruker, 2000)'
_computing_data_reduction     'SAINT (Bruker, 2000)'
_computing_structure_solution     'SHELXS97 (Sheldrick, 2008)'
_computing_structure_refinement     'SHELXL97 (Sheldrick, 2008)'
_computing_molecular_graphics     'SHELXTL/PC (Sheldrick, 2008)'
_computing_publication_material     'SHELXL97 (Sheldrick, 2008)'
loop_
    _atom_site_type_symbol
    _atom_site_label
    _atom_site_fract_x
    _atom_site_fract_y
    _atom_site_fract_z
    _atom_site_U_iso_or_equiv
    _atom_site_adp_type
    _atom_site_calc_flag
    _atom_site_refinement_flags
    _atom_site_occupancy
    _atom_site_disorder_assembly
    _atom_site_disorder_group
    Fe Fe1 0.152240(10) 0.34361(3) 0.065107(16) 0.03404(12) Uani d . 1 . .
    Cl Cl1 0.22982(2) 0.30852(7) 0.13642(4) 0.05195(17) Uani d . 1 . .
    Si Si1 0.14458(2) 0.46111(7) 0.18176(3) 0.04116(17) Uani d . 1 . .
    Si Si2 0.12728(2) 0.23365(7) -0.07896(3) 0.04149(17) Uani d . 1 . .
    N N1 0.12489(6) 0.31269(19) 0.12496(10) 0.0340(4) Uani d . 1 . .
    N N2 0.15405(6) 0.5619(2) 0.11810(10) 0.0406(4) Uani d . 1 . .
    N N3 0.12899(6) 0.3964(2) -0.04016(10) 0.0378(4) Uani d . 1 . .
    N N4 0.13464(7) 0.1293(2) -0.00134(11) 0.0429(5) Uani d . 1 . .
    C C1 0.10023(8) 0.1984(2) 0.13210(11) 0.0353(5) Uani d . 1 . .
    C C2 0.12431(9) 0.0830(3) 0.18117(12) 0.0436(5) Uani d . 1 . .
    C C3 0.09884(11) -0.0285(3) 0.18479(15) 0.0602(7) Uani d . 1 . .
    H H3 0.1146 -0.1061 0.2165 0.072 Uiso calc R 1 . .
    C C4 0.05127(12) -0.0272(3) 0.14302(17) 0.0735(9) Uani d . 1 . .
    H H4 0.0349 -0.1021 0.1471 0.088 Uiso calc R 1 . .
    C C5 0.02808(10) 0.0852(4) 0.09519(17) 0.0655(8) Uani d . 1 . .
    H H5 -0.0043 0.0856 0.0664 0.079 Uiso calc R 1 . .
    C C6 0.05161(8) 0.1980(3) 0.08872(14) 0.0454(6) Uani d . 1 . .
    C C7 0.17639(9) 0.0764(3) 0.22785(15) 0.0592(7) Uani d . 1 . .
    H H7A 0.1884 0.1382 0.2716 0.089 Uiso calc R 1 . .
    H H7B 0.1880 0.1067 0.1971 0.089 Uiso calc R 1 . .
    H H7C 0.1862 -0.0200 0.2449 0.089 Uiso calc R 1 . .
    C C8 0.02459(9) 0.3161(3) 0.03210(17) 0.0633(8) Uani d . 1 . .
    H H8A -0.0076 0.2892 0.0003 0.095 Uiso calc R 1 . .
    H H8B 0.0369 0.3318 0.0007 0.095 Uiso calc R 1 . .
    H H8C 0.0273 0.4022 0.0594 0.095 Uiso calc R 1 . .
    C C9 0.10149(11) 0.5424(3) 0.19894(18) 0.0663(8) Uani d . 1 . .
    H H9A 0.0733 0.5628 0.1507 0.099 Uiso calc R 1 . .
    H H9B 0.1140 0.6295 0.2275 0.099 Uiso calc R 1 . .
    H H9C 0.0950 0.4770 0.2276 0.099 Uiso calc R 1 . .
    C C10 0.20056(10) 0.4460(3) 0.27514(14) 0.0636(8) Uani d . 1 . .
    H H10A 0.1963 0.3900 0.3096 0.095 Uiso calc R 1 . .
    H H10B 0.2114 0.5396 0.2963 0.095 Uiso calc R 1 . .
    H H10C 0.2231 0.4004 0.2680 0.095 Uiso calc R 1 . .
    C C11 0.19600(10) 0.6507(3) 0.15052(17) 0.0588(7) Uani d . 1 . .
    H H11A 0.1986 0.6870 0.1098 0.088 Uiso calc R 1 . .
    H H11B 0.2229 0.5940 0.1846 0.088 Uiso calc R 1 . .
    H H11C 0.1939 0.7290 0.1783 0.088 Uiso calc R 1 . .
    C C12 0.11329(10) 0.6484(3) 0.06259(14) 0.0519(6) Uani d . 1 . .
    H H12A 0.1105 0.7291 0.0884 0.078 Uiso calc R 1 . .
    H H12B 0.0856 0.5911 0.0406 0.078 Uiso calc R 1 . .
    H H12C 0.1173 0.6814 0.0227 0.078 Uiso calc R 1 . .
    C C13 0.12223(9) 0.5265(3) -0.07968(12) 0.0423(5) Uani d . 1 . .
    C C14 0.16070(10) 0.6008(3) -0.07176(14) 0.0513(6) Uani d . 1 . .
    C C15 0.15268(13) 0.7255(3) -0.11318(18) 0.0683(8) Uani d . 1 . .
    H H15 0.1779 0.7744 -0.1081 0.082 Uiso calc R 1 . .
    C C16 0.10921(15) 0.7785(3) -0.16087(19) 0.0781(10) Uani d . 1 . .
    H H16 0.1047 0.8606 -0.1894 0.094 Uiso calc R 1 . .
    C C17 0.07203(13) 0.7101(3) -0.16673(16) 0.0698(9) Uani d . 1 . .
    H H17 0.0424 0.7488 -0.1981 0.084 Uiso calc R 1 . .
    C C18 0.07738(9) 0.5847(3) -0.12716(13) 0.0518(6) Uani d . 1 . .
    C C19 0.20951(10) 0.5485(4) -0.02041(18) 0.0703(8) Uani d . 1 . .
    H H19A 0.2145 0.4681 -0.0438 0.106 Uiso calc R 1 . .
    H H19B 0.2146 0.5202 0.0280 0.106 Uiso calc R 1 . .
    H H19C 0.2308 0.6236 -0.0124 0.106 Uiso calc R 1 . .
    C C20 0.03569(10) 0.5156(4) -0.13425(16) 0.0689(8) Uani d . 1 . .
    H H20A 0.0120 0.5862 -0.1486 0.103 Uiso calc R 1 . .
    H H20B 0.0444 0.4740 -0.0859 0.103 Uiso calc R 1 . .
    H H20C 0.0240 0.4424 -0.1728 0.103 Uiso calc R 1 . .
    C C21 0.17490(11) 0.1969(4) -0.09351(19) 0.0697(8) Uani d . 1 . .
    H H21A 0.1721 0.2593 -0.1325 0.105 Uiso calc R 1 . .
    H H21B 0.1731 0.0993 -0.1092 0.105 Uiso calc R 1 . .
    H H21C 0.2043 0.2130 -0.0464 0.105 Uiso calc R 1 . .
    C C22 0.07192(11) 0.1936(4) -0.17116(15) 0.0676(8) Uani d . 1 . .
    H H22A 0.0464 0.1994 -0.1642 0.101 Uiso calc R 1 . .
    H H22B 0.0734 0.0991 -0.1878 0.101 Uiso calc R 1 . .
    H H22C 0.0674 0.2618 -0.2092 0.101 Uiso calc R 1 . .
    C C23 0.17204(12) 0.0207(3) 0.03273(17) 0.0708(9) Uani d . 1 . .
    H H23A 0.1764 -0.0137 0.0798 0.106 Uiso calc R 1 . .
    H H23B 0.2005 0.0628 0.0430 0.106 Uiso calc R 1 . .
    H H23C 0.1635 -0.0575 -0.0024 0.106 Uiso calc R 1 . .
    C C24 0.09130(11) 0.0623(3) -0.01730(16) 0.0653(8) Uani d . 1 . .
    H H24A 0.0824 -0.0128 -0.0542 0.098 Uiso calc R 1 . .
    H H24B 0.0670 0.1328 -0.0373 0.098 Uiso calc R 1 . .
    H H24C 0.0962 0.0233 0.0293 0.098 Uiso calc R 1 . .
loop_
    _atom_site_aniso_label
    _atom_site_aniso_U_11
    _atom_site_aniso_U_22
    _atom_site_aniso_U_33
    _atom_site_aniso_U_12
    _atom_site_aniso_U_13
    _atom_site_aniso_U_23
    Fe1 0.03341(19) 0.0380(2) 0.02983(18) 0.00023(12) 0.01659(14) 0.00240(12)
    Cl1 0.0352(3) 0.0610(4) 0.0520(4) 0.0044(3) 0.0187(3) 0.0056(3)
    Si1 0.0515(4) 0.0366(4) 0.0383(3) -0.0044(3) 0.0262(3) -0.0041(3)
    Si2 0.0463(4) 0.0460(4) 0.0349(3) -0.0003(3) 0.0238(3) -0.0015(3)
    N1 0.0364(10) 0.0324(10) 0.0327(9) -0.0003(7) 0.0184(8) 0.0014(7)
    N2 0.0453(11) 0.0340(10) 0.0378(10) -0.0027(8) 0.0195(9) -0.0011(8)
    N3 0.0398(10) 0.0421(11) 0.0309(9) 0.0008(8) 0.0188(8) 0.0046(8)
    N4 0.0540(12) 0.0366(11) 0.0417(10) -0.0031(9) 0.0283(10) -0.0028(8)
    C1 0.0443(13) 0.0349(12) 0.0311(10) -0.0026(9) 0.0235(10) -0.0021(9)
    C2 0.0594(15) 0.0361(13) 0.0357(11) -0.0013(11) 0.0262(11) 0.0001(10)
    C3 0.090(2) 0.0411(15) 0.0479(14) -0.0125(14) 0.0362(15) 0.0017(12)
    C4 0.094(2) 0.066(2) 0.0643(18) -0.0380(18) 0.0450(18) -0.0039(16)
    C5 0.0549(16) 0.082(2) 0.0620(17) -0.0256(15) 0.0330(14) -0.0072(16)
    C6 0.0433(13) 0.0517(15) 0.0446(13) -0.0067(11) 0.0261(11) -0.0054(11)
    C7 0.0598(17) 0.0522(17) 0.0521(15) 0.0127(13) 0.0217(13) 0.0133(12)
    C8 0.0403(15) 0.072(2) 0.0651(18) 0.0058(13) 0.0207(13) 0.0056(15)
    C9 0.093(2) 0.0542(18) 0.0779(19) 0.0006(15) 0.0636(19) -0.0101(15)
    C10 0.0754(19) 0.0621(18) 0.0380(13) -0.0143(15) 0.0210(13) -0.0044(12)
    C11 0.0670(18) 0.0471(16) 0.0627(17) -0.0190(13) 0.0355(15) -0.0070(13)
    C12 0.0638(17) 0.0430(15) 0.0462(14) 0.0108(12) 0.0281(13) 0.0065(11)
    C13 0.0580(15) 0.0417(14) 0.0306(11) 0.0025(11) 0.0263(11) 0.0014(9)
    C14 0.0726(18) 0.0434(14) 0.0493(14) -0.0058(13) 0.0406(14) -0.0016(11)
    C15 0.114(3) 0.0445(17) 0.0706(19) -0.0082(17) 0.066(2) 0.0001(14)
    C16 0.131(3) 0.0469(18) 0.067(2) 0.010(2) 0.060(2) 0.0141(15)
    C17 0.093(2) 0.0611(19) 0.0468(15) 0.0274(17) 0.0328(16) 0.0147(14)
    C18 0.0639(16) 0.0548(16) 0.0344(12) 0.0122(13) 0.0251(12) 0.0048(11)
    C19 0.0643(18) 0.073(2) 0.079(2) -0.0185(16) 0.0427(17) 0.0017(16)
    C20 0.0528(16) 0.090(2) 0.0506(15) 0.0207(16) 0.0198(13) 0.0096(15)
    C21 0.086(2) 0.069(2) 0.084(2) 0.0023(16) 0.0652(19) -0.0030(16)
    C22 0.070(2) 0.072(2) 0.0424(14) -0.0015(15) 0.0191(14) -0.0119(14)
    C23 0.100(2) 0.0492(17) 0.0574(16) 0.0246(16) 0.0392(17) 0.0058(13)
    C24 0.088(2) 0.0653(19) 0.0614(16) -0.0338(16) 0.0529(16) -0.0209(14)
_geom_special_details
;
 All s.u.'s (except the s.u. in the dihedral angle between two l.s. planes)
 are estimated using the full covariance matrix. The cell s.u.'s are taken
 into account individually in the estimation of s.u.'s in distances, angles
 and torsion angles; correlations between s.u.'s in cell parameters are only
 used when they are defined by crystal symmetry. An approximate (isotropic)
 treatment of cell s.u.'s is used for estimating s.u.'s involving l.s. planes.
;
loop_
    _geom_bond_atom_site_label_1
    _geom_bond_atom_site_label_2
    _geom_bond_site_symmetry_2
    _geom_bond_distance
    _geom_bond_publ_flag
    Fe1 N3 . 1.9406(17) ?
    Fe1 N1 . 1.9412(18) ?
    Fe1 Cl1 . 2.2523(7) ?
    Fe1 N2 . 2.3050(19) ?
    Fe1 N4 . 2.3203(19) ?
    Si1 N1 . 1.7058(18) ?
    Si1 N2 . 1.791(2) ?
    Si1 C10 . 1.847(3) ?
    Si1 C9 . 1.858(3) ?
    Si2 N3 . 1.709(2) ?
    Si2 N4 . 1.782(2) ?
    Si2 C21 . 1.844(3) ?
    Si2 C22 . 1.858(3) ?
    N1 C1 . 1.419(3) ?
    N2 C11 . 1.467(3) ?
    N2 C12 . 1.477(3) ?
    N3 C13 . 1.415(3) ?
    N4 C24 . 1.472(3) ?
    N4 C23 . 1.478(3) ?
    C1 C6 . 1.396(3) ?
    C1 C2 . 1.404(3) ?
    C2 C3 . 1.387(4) ?
    C2 C7 . 1.497(4) ?
    C3 C4 . 1.366(4) ?
    C3 H3 . 0.9300 ?
    C4 C5 . 1.366(4) ?
    C4 H4 . 0.9300 ?
    C5 C6 . 1.377(4) ?
    C5 H5 . 0.9300 ?
    C6 C8 . 1.508(4) ?
    C7 H7A . 0.9600 ?
    C7 H7B . 0.9600 ?
    C7 H7C . 0.9600 ?
    C8 H8A . 0.9600 ?
    C8 H8B . 0.9600 ?
    C8 H8C . 0.9600 ?
    C9 H9A . 0.9600 ?
    C9 H9B . 0.9600 ?
    C9 H9C . 0.9600 ?
    C10 H10A . 0.9600 ?
    C10 H10B . 0.9600 ?
    C10 H10C . 0.9600 ?
    C11 H11A . 0.9600 ?
    C11 H11B . 0.9600 ?
    C11 H11C . 0.9600 ?
    C12 H12A . 0.9600 ?
    C12 H12B . 0.9600 ?
    C12 H12C . 0.9600 ?
    C13 C18 . 1.407(3) ?
    C13 C14 . 1.417(4) ?
    C14 C15 . 1.386(4) ?
    C14 C19 . 1.493(4) ?
    C15 C16 . 1.355(5) ?
    C15 H15 . 0.9300 ?
    C16 C17 . 1.369(5) ?
    C16 H16 . 0.9300 ?
    C17 C18 . 1.386(4) ?
    C17 H17 . 0.9300 ?
    C18 C20 . 1.499(4) ?
    C19 H19A . 0.9600 ?
    C19 H19B . 0.9600 ?
    C19 H19C . 0.9600 ?
    C20 H20A . 0.9600 ?
    C20 H20B . 0.9600 ?
    C20 H20C . 0.9600 ?
    C21 H21A . 0.9600 ?
    C21 H21B . 0.9600 ?
    C21 H21C . 0.9600 ?
    C22 H22A . 0.9600 ?
    C22 H22B . 0.9600 ?
    C22 H22C . 0.9600 ?
    C23 H23A . 0.9600 ?
    C23 H23B . 0.9600 ?
    C23 H23C . 0.9600 ?
    C24 H24A . 0.9600 ?
    C24 H24B . 0.9600 ?
    C24 H24C . 0.9600 ?
loop_
    _geom_angle_atom_site_label_1
    _geom_angle_atom_site_label_2
    _geom_angle_atom_site_label_3
    _geom_angle_site_symmetry_1
    _geom_angle_site_symmetry_3
    _geom_angle
    _geom_angle_publ_flag
    N3 Fe1 N1 . . 135.57(8) ?
    N3 Fe1 Cl1 . . 113.14(6) ?
    N1 Fe1 Cl1 . . 111.29(6) ?
    N3 Fe1 N2 . . 101.58(7) ?
    N1 Fe1 N2 . . 73.95(7) ?
    Cl1 Fe1 N2 . . 95.68(5) ?
    N3 Fe1 N4 . . 74.63(7) ?
    N1 Fe1 N4 . . 101.10(7) ?
    Cl1 Fe1 N4 . . 95.59(5) ?
    N2 Fe1 N4 . . 168.71(7) ?
    N1 Si1 N2 . . 94.59(9) ?
    N1 Si1 C10 . . 117.27(12) ?
    N2 Si1 C10 . . 108.36(11) ?
    N1 Si1 C9 . . 114.20(12) ?
    N2 Si1 C9 . . 114.01(12) ?
    C10 Si1 C9 . . 107.93(15) ?
    N3 Si2 N4 . . 96.30(9) ?
    N3 Si2 C21 . . 115.89(13) ?
    N4 Si2 C21 . . 110.08(13) ?
    N3 Si2 C22 . . 114.84(12) ?
    N4 Si2 C22 . . 112.69(13) ?
    C21 Si2 C22 . . 106.86(15) ?
    C1 N1 Si1 . . 125.09(14) ?
    C1 N1 Fe1 . . 134.44(14) ?
    Si1 N1 Fe1 . . 100.08(9) ?
    C11 N2 C12 . . 108.7(2) ?
    C11 N2 Si1 . . 118.92(16) ?
    C12 N2 Si1 . . 113.07(16) ?
    C11 N2 Fe1 . . 119.09(16) ?
    C12 N2 Fe1 . . 110.11(14) ?
    Si1 N2 Fe1 . . 85.25(8) ?
    C13 N3 Si2 . . 122.68(14) ?
    C13 N3 Fe1 . . 135.24(15) ?
    Si2 N3 Fe1 . . 101.10(9) ?
    C24 N4 C23 . . 108.6(2) ?
    C24 N4 Si2 . . 113.57(17) ?
    C23 N4 Si2 . . 117.99(17) ?
    C24 N4 Fe1 . . 113.94(16) ?
    C23 N4 Fe1 . . 115.57(16) ?
    Si2 N4 Fe1 . . 85.87(8) ?
    C6 C1 C2 . . 119.3(2) ?
    C6 C1 N1 . . 120.2(2) ?
    C2 C1 N1 . . 120.5(2) ?
    C3 C2 C1 . . 118.7(2) ?
    C3 C2 C7 . . 119.7(2) ?
    C1 C2 C7 . . 121.6(2) ?
    C4 C3 C2 . . 121.7(3) ?
    C4 C3 H3 . . 119.1 ?
    C2 C3 H3 . . 119.1 ?
    C5 C4 C3 . . 119.3(3) ?
    C5 C4 H4 . . 120.4 ?
    C3 C4 H4 . . 120.4 ?
    C4 C5 C6 . . 121.4(3) ?
    C4 C5 H5 . . 119.3 ?
    C6 C5 H5 . . 119.3 ?
    C5 C6 C1 . . 119.6(2) ?
    C5 C6 C8 . . 119.6(2) ?
    C1 C6 C8 . . 120.8(2) ?
    C2 C7 H7A . . 109.5 ?
    C2 C7 H7B . . 109.5 ?
    H7A C7 H7B . . 109.5 ?
    C2 C7 H7C . . 109.5 ?
    H7A C7 H7C . . 109.5 ?
    H7B C7 H7C . . 109.5 ?
    C6 C8 H8A . . 109.5 ?
    C6 C8 H8B . . 109.5 ?
    H8A C8 H8B . . 109.5 ?
    C6 C8 H8C . . 109.5 ?
    H8A C8 H8C . . 109.5 ?
    H8B C8 H8C . . 109.5 ?
    Si1 C9 H9A . . 109.5 ?
    Si1 C9 H9B . . 109.5 ?
    H9A C9 H9B . . 109.5 ?
    Si1 C9 H9C . . 109.5 ?
    H9A C9 H9C . . 109.5 ?
    H9B C9 H9C . . 109.5 ?
    Si1 C10 H10A . . 109.5 ?
    Si1 C10 H10B . . 109.5 ?
    H10A C10 H10B . . 109.5 ?
    Si1 C10 H10C . . 109.5 ?
    H10A C10 H10C . . 109.5 ?
    H10B C10 H10C . . 109.5 ?
    N2 C11 H11A . . 109.5 ?
    N2 C11 H11B . . 109.5 ?
    H11A C11 H11B . . 109.5 ?
    N2 C11 H11C . . 109.5 ?
    H11A C11 H11C . . 109.5 ?
    H11B C11 H11C . . 109.5 ?
    N2 C12 H12A . . 109.5 ?
    N2 C12 H12B . . 109.5 ?
    H12A C12 H12B . . 109.5 ?
    N2 C12 H12C . . 109.5 ?
    H12A C12 H12C . . 109.5 ?
    H12B C12 H12C . . 109.5 ?
    C18 C13 N3 . . 120.8(2) ?
    C18 C13 C14 . . 118.8(2) ?
    N3 C13 C14 . . 120.4(2) ?
    C15 C14 C13 . . 118.9(3) ?
    C15 C14 C19 . . 119.1(3) ?
    C13 C14 C19 . . 122.0(2) ?
    C16 C15 C14 . . 122.0(3) ?
    C16 C15 H15 . . 119.0 ?
    C14 C15 H15 . . 119.0 ?
    C15 C16 C17 . . 119.5(3) ?
    C15 C16 H16 . . 120.3 ?
    C17 C16 H16 . . 120.3 ?
    C16 C17 C18 . . 121.7(3) ?
    C16 C17 H17 . . 119.1 ?
    C18 C17 H17 . . 119.1 ?
    C17 C18 C13 . . 119.1(3) ?
    C17 C18 C20 . . 119.7(3) ?
    C13 C18 C20 . . 121.3(2) ?
    C14 C19 H19A . . 109.5 ?
    C14 C19 H19B . . 109.5 ?
    H19A C19 H19B . . 109.5 ?
    C14 C19 H19C . . 109.5 ?
    H19A C19 H19C . . 109.5 ?
    H19B C19 H19C . . 109.5 ?
    C18 C20 H20A . . 109.5 ?
    C18 C20 H20B . . 109.5 ?
    H20A C20 H20B . . 109.5 ?
    C18 C20 H20C . . 109.5 ?
    H20A C20 H20C . . 109.5 ?
    H20B C20 H20C . . 109.5 ?
    Si2 C21 H21A . . 109.5 ?
    Si2 C21 H21B . . 109.5 ?
    H21A C21 H21B . . 109.5 ?
    Si2 C21 H21C . . 109.5 ?
    H21A C21 H21C . . 109.5 ?
    H21B C21 H21C . . 109.5 ?
    Si2 C22 H22A . . 109.5 ?
    Si2 C22 H22B . . 109.5 ?
    H22A C22 H22B . . 109.5 ?
    Si2 C22 H22C . . 109.5 ?
    H22A C22 H22C . . 109.5 ?
    H22B C22 H22C . . 109.5 ?
    N4 C23 H23A . . 109.5 ?
    N4 C23 H23B . . 109.5 ?
    H23A C23 H23B . . 109.5 ?
    N4 C23 H23C . . 109.5 ?
    H23A C23 H23C . . 109.5 ?
    H23B C23 H23C . . 109.5 ?
    N4 C24 H24A . . 109.5 ?
    N4 C24 H24B . . 109.5 ?
    H24A C24 H24B . . 109.5 ?
    N4 C24 H24C . . 109.5 ?
    H24A C24 H24C . . 109.5 ?
    H24B C24 H24C . . 109.5 ?
data_global
_journal_date_recd_electronic     2008-06-13
_journal_date_accepted     2008-06-15
_journal_name_full     'Acta Crystallographica, Section E'
_journal_year     2008
_journal_volume     64
_journal_issue      7
_journal_page_first     m938
_journal_page_last     m938
_journal_paper_category     QM
_journal_coeditor_code     RK2098
_publ_contact_author_name     'Juan Chen'
_publ_contact_author_address
;
Department of Chemistry
Taiyuan Normal University
Taiyuan 030031
People's Republic of China
;
_publ_contact_author_email     sdbai@sxu.edu.cn
_publ_contact_author_fax     +86-351-7011743
_publ_contact_author_phone     +86-351-7011743
_publ_section_title
;\
Chloridobis{<i>N</i>-[(dimethylamino)dimethylsilyl]-2,6-dimethylanilido-\
\k^2^<i>N</i>,<i>N</i>'}iron(III)
;
loop_
    _publ_author_name
    _publ_author_address
    'Chen, Juan'
;
Department of Chemistry
Taiyuan Normal University
Taiyuan 030031
People's Republic of China
;
