# Supplementary material for: Chloridobis{N-[(dimethyl­amino)dimethyl­silyl]-2,6-dimethyl­anilido-κ2 N,N′}iron(III)
Source: Acta Crystallogr Sect E Struct Rep Online. 2008 Jun 19;64(Pt 7):m938. doi: 10.1107/S1600536808018114 (PMC2961661; doi:10.1107/S1600536808018114)
Supplement: Supplementary file 2 [file e-64-0m938-Isup2.hkl]

# 
# h,k,l, Fc-squared, Fo-squared, sigma(Fo-squared) and status flag 
# 
data_I
_shelx_title ' s590p in C2/c' 
_shelx_refln_list_code          4 
_shelx_F_calc_maximum      677.33 
_exptl_crystal_F_000      2280.00 
_reflns_d_resolution_high  0.8406 
 
loop_ 
 _symmetry_equiv_pos_as_xyz 
 'x, y, z' 
 '-x, y, -z+1/2' 
 'x+1/2, y+1/2, z' 
 '-x+1/2, y+1/2, -z+1/2' 
 '-x, -y, -z' 
 'x, -y, z-1/2' 
 '-x+1/2, -y+1/2, -z' 
 'x+1/2, -y+1/2, z-1/2' 
 
_cell_length_a    34.2127 
_cell_length_b     9.3555 
_cell_length_c    20.7686 
_cell_angle_alpha  90.000 
_cell_angle_beta  122.924 
_cell_angle_gamma  90.000 
 
_shelx_F_squared_multiplier     1.000 
 
loop_ 
 _refln_index_h 
 _refln_index_k 
 _refln_index_l 
 _refln_F_squared_calc 
 _refln_F_squared_meas 
 _refln_F_squared_sigma 
 _refln_observed_status 
   4   0   0   458780.91   453896.00  21283.18 o 
   6   0   0    27446.50    29280.83    916.87 o 
   8   0   0    25305.95    27633.19    871.48 o 
  10   0   0    34803.29    36788.27   1157.43 o 
  12   0   0    10524.45    13008.66    417.58 o 
  14   0   0    10976.44    11892.08    385.81 o 
  16   0   0    10461.60    10389.68    340.42 o 
  18   0   0      538.66      531.06     31.77 o 
  20   0   0       17.59        9.08     13.62 o 
  22   0   0       26.55       36.31     18.16 o 
  24   0   0     2697.17     2714.30    108.94 o 
  26   0   0     5959.35     6640.50    317.73 o 
  28   0   0     2435.02     2423.80    145.25 o 
  30   0   0       66.24      186.10     45.39 o 
  32   0   0      813.19      948.64     81.70 o 
  34   0   0      600.54      898.71     77.16 o 
   3   1   0    79858.60    85012.15   1941.33 o 
   5   1   0     6987.69     7897.54    179.65 o 
   7   1   0    17230.65    18474.94    451.63 o 
   9   1   0     2728.23     3153.13    183.83 o 
  11   1   0    42815.19    45913.41   1020.62 o 
  13   1   0    21448.24    23466.43    526.36 o 
  15   1   0     1032.05      936.96     49.93 o 
  17   1   0    17177.38    18133.15    410.82 o 
  19   1   0     2398.00     2265.74     62.52 o 
  21   1   0      534.18      500.01     38.58 o 
  23   1   0     7822.95     7793.17    276.88 o 
  25   1   0     1465.83     1348.07     55.40 o 
  27   1   0     2935.46     3036.52    117.11 o 
  29   1   0      950.00      976.64     57.77 o 
  31   1   0       44.63      112.43     25.68 o 
  33   1   0      296.79      516.44     59.01 o 
   0   2   0       95.90      186.10     18.16 o 
   2   2   0     1224.32     1043.96     40.02 o 
   4   2   0        5.98       33.95     18.70 o 
   6   2   0     4342.74     4628.14     97.14 o 
   8   2   0    10144.12    10023.11    213.71 o 
  10   2   0     3176.16     2969.78    147.52 o 
  12   2   0      108.08      152.28     10.89 o 
  14   2   0      582.42      630.03     29.50 o 
  16   2   0     3267.34     3170.47     80.24 o 
  18   2   0     2405.72     2188.60    129.36 o 
  20   2   0     4383.19     4144.36    120.79 o 
  22   2   0       15.23       19.81     15.76 o 
  24   2   0      327.19      392.32     30.93 o 
  26   2   0     1225.00     1232.60     88.51 o 
  28   2   0     3256.51     3468.69    109.89 o 
  30   2   0       76.53      116.65     29.50 o 
  32   2   0      189.38      340.42     54.47 o 
   1   3   0     3220.75     3411.15    121.96 o 
   3   3   0    16693.31    19058.79    638.67 o 
   5   3   0     7604.91     8009.55    193.24 o 
   7   3   0     2138.61     1919.34     44.47 o 
   9   3   0      644.41      480.60     16.47 o 
  11   3   0     1670.04     1396.35     38.51 o 
  13   3   0    19373.67    19885.13    449.02 o 
  15   3   0    10579.51    10836.65    250.10 o 
  17   3   0       19.22       25.42     24.96 o 
  19   3   0      867.77      766.79     37.77 o 
  21   3   0       83.72      108.51     27.23 o 
  23   3   0     6000.26     6141.21    173.77 o 
  25   3   0     1509.59     1574.98    177.02 o 
  27   3   0      905.02      880.43     44.50 o 
  29   3   0     3938.31     4061.82    222.41 o 
  31   3   0      268.47      335.88     59.01 o 
   0   4   0      885.69      830.63     59.01 o 
   2   4   0     2492.07     2598.05     97.85 o 
   4   4   0       78.18       96.55     14.18 o 
   6   4   0     8861.37     8264.13    298.80 o 
   8   4   0        8.99       32.19      7.59 o 
  10   4   0     2595.60     2724.41     61.51 o 
  12   4   0     3448.68     3104.29     70.44 o 
  14   4   0     2318.21     2477.75     76.28 o 
  16   4   0     1827.86     1881.44     64.58 o 
  18   4   0      223.14      236.58     23.35 o 
  20   4   0     1564.29     1483.08     97.59 o 
  22   4   0     2378.57     2182.32    167.94 o 
  24   4   0      574.20      676.61     68.08 o 
  26   4   0     1320.15     1314.50     73.82 o 
  28   4   0       31.78       53.90     40.85 o 
  30   4   0      533.34      695.20     56.10 o 
   1   5   0       32.64       34.04     12.84 o 
   3   5   0      129.85       65.39     14.18 o 
   5   5   0     4551.76     4613.81    297.96 o 
   7   5   0      985.83     1288.19     41.93 o 
   9   5   0     2841.89     2955.58     78.16 o 
  11   5   0     7641.68     7471.23    176.44 o 
  13   5   0     2196.43     2140.00     68.73 o 
  15   5   0      520.79      423.68     27.97 o 
  17   5   0       73.25       57.57     16.24 o 
  19   5   0     2601.64     2332.73    127.09 o 
  21   5   0       49.03       28.37     27.23 o 
  23   5   0      826.53      905.02     57.50 o 
  25   5   0       24.97       45.39     25.68 o 
  27   5   0      836.72      788.54     59.31 o 
  29   5   0      251.08      352.49     44.93 o 
   0   6   0     4073.29     4080.52    217.87 o 
   2   6   0     1349.19     1262.95     77.16 o 
   4   6   0       51.48       56.19     38.58 o 
   6   6   0     1144.13     1038.51     40.44 o 
   8   6   0        5.13       24.40     11.61 o 
  10   6   0     4934.67     4484.88    164.71 o 
  12   6   0      882.12      794.73     51.35 o 
  14   6   0      224.98      210.38     20.66 o 
  16   6   0     4861.44     4572.06    217.87 o 
  18   6   0      426.45      433.99     45.39 o 
  20   6   0     3426.71     3448.75    142.58 o 
  22   6   0      160.24      235.72     36.81 o 
  24   6   0     3320.10     3194.28    136.17 o 
  26   6   0     2115.84     2063.94    129.36 o 
  28   6   0        2.69       36.31     40.85 o 
   1   7   0     3327.32     3492.32    136.38 o 
   3   7   0     2622.97     2884.96    117.11 o 
   5   7   0     1100.73     1170.48     78.23 o 
   7   7   0     4035.43     4380.97    163.31 o 
   9   7   0      203.50      147.83     28.89 o 
  11   7   0       13.45       44.78     23.91 o 
  13   7   0      853.61      744.41     52.88 o 
  15   7   0       18.77       34.04     25.68 o 
  17   7   0      146.26      175.36     33.59 o 
  19   7   0      476.26      542.64     51.35 o 
  21   7   0        6.81       13.62     28.89 o 
  23   7   0      285.50      305.80     44.93 o 
  25   7   0       91.70      101.15     33.59 o 
   0   8   0     4522.90     4893.00    263.26 o 
   2   8   0      396.27      485.20     41.72 o 
   4   8   0      537.69      561.67     48.14 o 
   6   8   0      450.79      444.30     43.24 o 
   8   8   0      356.22      314.75     47.66 o 
  10   8   0       33.47       62.74     27.14 o 
  12   8   0      574.00      562.15    104.40 o 
  14   8   0       50.01       31.77     25.68 o 
  16   8   0      652.58      674.01     90.78 o 
  18   8   0      244.89      229.77     49.93 o 
  20   8   0        4.98       -6.41     27.14 o 
  22   8   0        8.25      -22.69     25.68 o 
   1   9   0     3043.72     3220.09    133.17 o 
   3   9   0     6026.99     6486.17    344.96 o 
   5   9   0        8.12       15.89     22.47 o 
   7   9   0     3491.10     3470.30    204.25 o 
   9   9   0       39.00       68.08     27.14 o 
  11   9   0     1730.06     1652.19     86.48 o 
  13   9   0      447.41      536.77     56.74 o 
  15   9   0       56.65       83.97     32.10 o 
  17   9   0      796.19      801.41     63.95 o 
  19   9   0      298.35      313.19     44.59 o 
   2  10   0      381.62      445.59     79.43 o 
   4  10   0     2719.84     2829.59    224.68 o 
   6  10   0     2441.32     2519.75    113.63 o 
   8  10   0      161.29      154.03     33.59 o 
  10  10   0      763.31      857.33     62.52 o 
  12  10   0       12.41       52.20     25.68 o 
  14  10   0      948.51     1058.06     70.61 o 
   5  11   0       94.46      163.40     40.85 o 
 -33   1   1       68.55      134.86     29.50 o 
 -31   1   1     1081.57     1129.07     74.89 o 
 -29   1   1       96.68      106.14     25.68 o 
 -27   1   1       57.97       53.07     19.25 o 
 -25   1   1      367.24      490.21     33.59 o 
 -23   1   1     5195.11     5384.70    133.17 o 
 -21   1   1     5906.17     5627.85    215.60 o 
 -19   1   1      228.79      300.69     40.85 o 
 -17   1   1      596.78      558.35     24.96 o 
 -15   1   1    21508.70    20513.92    462.17 o 
 -13   1   1    36120.73    39359.53    877.80 o 
 -11   1   1     2829.17     3414.30     81.80 o 
  -9   1   1    55278.12    59484.86   1890.48 o 
  -7   1   1      323.61      307.20     15.89 o 
  -5   1   1    19334.43    19140.16    439.99 o 
  -3   1   1    49909.20    51829.35   1739.53 o 
   1   1   1   168316.00   176017.34  10698.33 o 
   3   1   1      313.45      365.32     14.18 o 
   5   1   1     6832.14     6578.54    149.22 o 
   7   1   1      384.72      292.27     22.69 o 
   9   1   1    68721.64    75552.34   1672.13 o 
  11   1   1    15156.87    14684.43    330.53 o 
  13   1   1      774.86      452.19     19.26 o 
  15   1   1      408.69      480.68     29.50 o 
  17   1   1       18.59       36.92     24.96 o 
  19   1   1      225.35      231.81     24.96 o 
  21   1   1       15.72       -2.72     15.11 o 
  23   1   1       83.19      124.99     22.66 o 
  25   1   1      624.60      670.43     48.14 o 
  27   1   1     3360.35     3471.30    236.03 o 
  29   1   1     2527.41     2659.22    145.25 o 
  31   1   1      723.08      921.77     57.77 o 
  33   1   1       58.48      136.47     27.14 o 
 -34   2   1       54.07      154.32     40.85 o 
 -32   2   1      240.69      367.66     59.01 o 
 -30   2   1      449.61      583.27     37.77 o 
 -28   2   1     3083.15     3132.83    165.67 o 
 -26   2   1     4545.32     4478.69    145.25 o 
 -24   2   1      133.39      128.39     22.66 o 
 -22   2   1     4014.70     3788.49    113.21 o 
 -20   2   1       64.01       78.23     12.84 o 
 -18   2   1     1886.83     1797.99     51.35 o 
 -16   2   1     4465.68     4254.35    104.27 o 
 -14   2   1      490.75      722.15     25.68 o 
 -12   2   1    34649.59    35338.27    907.79 o 
 -10   2   1    46357.12    51246.00   1245.94 o 
  -8   2   1    16094.08    16275.15    330.11 o 
  -6   2   1     2689.80     2994.13     74.52 o 
  -4   2   1     7004.29     7178.64    166.65 o 
  -2   2   1     1739.51     2137.86     77.03 o 
   0   2   1    19103.73    21162.71    705.75 o 
   2   2   1    15297.35    17604.19    447.45 o 
   4   2   1     7718.49     7338.65    150.54 o 
   6   2   1     4838.63     5353.97    111.83 o 
   8   2   1    19525.52    20241.41    452.24 o 
  10   2   1     2851.96     2771.19     67.40 o 
  12   2   1     7289.88     6204.04    146.01 o 
  14   2   1    37604.95    38902.47    868.14 o 
  16   2   1     1244.75     1307.42     40.02 o 
  18   2   1     3036.91     3033.34     93.20 o 
  20   2   1       11.30      -13.62     15.11 o 
  22   2   1     3445.25     3426.97    107.46 o 
  24   2   1     4002.05     4161.79    125.04 o 
  26   2   1      399.86      421.27     54.47 o 
  28   2   1     1102.18     1225.44    124.82 o 
  30   2   1      794.51      850.05     99.86 o 
  32   2   1      369.88      596.64     86.24 o 
 -33   3   1      391.71      612.76     77.16 o 
 -31   3   1       51.71       46.72     27.14 o 
 -29   3   1      127.60      147.11     30.36 o 
 -27   3   1      661.41      576.71     49.67 o 
 -25   3   1      654.18      726.65     77.16 o 
 -23   3   1        0.19       -1.65     15.76 o 
 -21   3   1      808.62      804.88     45.39 o 
 -19   3   1       96.83      107.40     16.24 o 
 -17   3   1     1691.29     1700.76     81.70 o 
 -15   3   1     1248.85     1404.81     41.72 o 
 -13   3   1     1650.43     1441.73     40.02 o 
 -11   3   1      203.66      166.61      9.34 o 
  -9   3   1     8383.91     8010.92    166.34 o 
  -7   3   1     3614.50     3697.54     79.72 o 
  -5   3   1    16389.28    17150.75    472.82 o 
  -3   3   1    10112.47    10729.23    362.51 o 
  -1   3   1     7881.97     8548.21    476.59 o 
   1   3   1     1464.86     1959.42     93.05 o 
   3   3   1     3050.85     2916.52     70.43 o 
   5   3   1       25.60       53.30      5.24 o 
   7   3   1    10865.17    10808.49    221.81 o 
   9   3   1      511.90      508.28     25.66 o 
  11   3   1     1229.01      999.54     30.36 o 
  13   3   1       19.55       12.71      7.55 o 
  15   3   1     9661.85     9237.49    342.69 o 
  17   3   1      104.48       82.95     15.76 o 
  19   3   1     6697.34     6636.11    184.68 o 
  21   3   1       10.10        7.01     15.89 o 
  23   3   1      838.78      700.44     39.12 o 
  25   3   1       73.75      101.77     19.84 o 
  27   3   1      407.08      375.73     59.01 o 
  29   3   1      623.68      718.95     90.78 o 
  31   3   1      249.17      399.43     63.55 o 
 -32   4   1      862.93     1015.80     77.16 o 
 -30   4   1     1377.11     1385.30    131.63 o 
 -28   4   1     4164.81     4264.95    167.93 o 
 -26   4   1     1510.82     1459.42     76.83 o 
 -24   4   1     2944.65     2781.46    117.11 o 
 -22   4   1      136.69      147.75     19.84 o 
 -20   4   1     7512.00     7313.19    201.31 o 
 -18   4   1     6732.02     6388.67    175.49 o 
 -16   4   1      290.65      308.95     23.35 o 
 -14   4   1    15311.89    16019.30    408.99 o 
 -12   4   1     8636.85     7912.85    166.83 o 
 -10   4   1    11104.50    11908.08    246.06 o 
  -8   4   1      119.19      181.43     19.23 o 
  -6   4   1        9.68       14.44      8.75 o 
  -4   4   1     9867.39     9676.09    617.53 o 
  -2   4   1    22561.08    25500.98    853.45 o 
   0   4   1     7646.33     8465.03    290.45 o 
   2   4   1     1335.94     1175.12     97.59 o 
   4   4   1     5630.89     6467.24    177.92 o 
   6   4   1      851.49      911.86     37.33 o 
   8   4   1     6326.44     6580.25    138.99 o 
  10   4   1      407.21      375.69     15.80 o 
  12   4   1      493.09      499.29     27.44 o 
  14   4   1    16362.62    16225.47    524.25 o 
  16   4   1       20.74       11.97     15.76 o 
  18   4   1       34.71       38.76     40.85 o 
  20   4   1     4026.04     4160.87    122.59 o 
  22   4   1      223.05      245.87     26.81 o 
  24   4   1     3089.01     3052.46     99.90 o 
  26   4   1      516.75      462.97     46.46 o 
  28   4   1       20.21       10.89     23.91 o 
  30   4   1      303.72      376.95     44.93 o 
 -31   5   1     1687.52     1674.79     95.32 o 
 -29   5   1     1730.54     1814.05     94.31 o 
 -27   5   1     1249.89     1157.33     70.39 o 
 -25   5   1     3224.12     3280.96    136.15 o 
 -23   5   1       71.79       82.50     27.14 o 
 -21   5   1     4981.68     4814.68    180.81 o 
 -19   5   1     3407.75     3064.38    126.50 o 
 -17   5   1     5575.47     5517.88    181.56 o 
 -15   5   1    19336.19    19695.49    506.80 o 
 -13   5   1     1905.34     1713.18     57.74 o 
 -11   5   1     8094.56     8096.16    171.79 o 
  -9   5   1     3533.01     3303.68     86.85 o 
  -7   5   1     2037.41     1703.92     58.49 o 
  -5   5   1      906.41      940.28     39.75 o 
  -3   5   1       99.49      177.48     19.26 o 
  -1   5   1     7863.26     9400.21    324.16 o 
   1   5   1     8508.04     9076.35    314.53 o 
   3   5   1      603.80      811.78     33.87 o 
   5   5   1     7760.93     8145.86    447.57 o 
   7   5   1     4593.83     4384.76    110.62 o 
   9   5   1     4364.74     4409.86    109.12 o 
  11   5   1    11860.38    11699.40    717.16 o 
  13   5   1      463.79      405.14     27.44 o 
  15   5   1     2904.06     2652.50     83.09 o 
  17   5   1     1490.68     1403.11     70.35 o 
  19   5   1      101.34      100.77     19.84 o 
  21   5   1     3272.20     3256.91    154.32 o 
  23   5   1      131.49      143.69     32.10 o 
  25   5   1     1290.74     1241.12     72.16 o 
  27   5   1      227.54      250.10     65.81 o 
  29   5   1       60.28       79.79     30.36 o 
 -28   6   1        1.13       -0.91     23.91 o 
 -26   6   1      652.88      621.44     54.56 o 
 -24   6   1      362.13      342.23     43.24 o 
 -22   6   1       92.46      109.41     30.36 o 
 -20   6   1       52.08       65.68     27.14 o 
 -18   6   1     2570.16     2420.92    108.94 o 
 -16   6   1      847.02      772.17     54.47 o 
 -14   6   1     1358.05     1222.67     65.74 o 
 -12   6   1     1089.17      952.60     56.10 o 
 -10   6   1     4347.38     4310.60    172.98 o 
  -8   6   1     3166.94     2997.88    182.39 o 
  -6   6   1      791.02      806.03     58.22 o 
  -4   6   1      332.01      252.02     22.61 o 
  -2   6   1      803.01     1098.60     54.56 o 
   0   6   1    10210.04    11442.72    396.37 o 
   2   6   1     8276.73     8926.27    312.92 o 
   4   6   1       22.78       18.89     15.87 o 
   6   6   1      223.23      252.37     18.45 o 
   8   6   1       21.87       22.69     19.26 o 
  10   6   1       78.53       77.77     24.96 o 
  12   6   1     1738.58     1520.75     56.25 o 
  14   6   1     3302.94     3288.71    100.76 o 
  16   6   1      326.16      338.42     27.97 o 
  18   6   1        7.49       41.13     25.08 o 
  20   6   1     1650.90     1418.04    111.20 o 
  22   6   1      914.56      932.65     62.52 o 
  24   6   1       60.93       65.81     31.62 o 
  26   6   1       23.49       -6.81     25.68 o 
 -27   7   1       12.04       31.77     30.36 o 
 -25   7   1     1834.18     1742.82     94.64 o 
 -23   7   1      905.90      889.18     65.74 o 
 -21   7   1       72.43       67.13     30.36 o 
 -19   7   1       24.02       38.18     45.39 o 
 -17   7   1     1451.95     1405.09     75.37 o 
 -15   7   1     1804.35     1754.55     86.66 o 
 -13   7   1       24.43       57.49     23.91 o 
 -11   7   1       43.40        9.08     22.47 o 
  -9   7   1        3.91       12.92     20.68 o 
  -7   7   1      104.30      106.67     16.58 o 
  -5   7   1      474.64      539.28     56.50 o 
  -3   7   1     1763.13     1720.28     80.24 o 
  -1   7   1      314.03      292.04     30.36 o 
   1   7   1     5081.38     5674.87    208.55 o 
   3   7   1     5602.43     5959.22    367.06 o 
   5   7   1       67.53       78.74     19.25 o 
   7   7   1     6889.44     6722.20    245.10 o 
   9   7   1      853.51      762.79     51.35 o 
  11   7   1    21602.87    21775.94    709.90 o 
  13   7   1     3812.16     3717.22    181.56 o 
  15   7   1     4857.88     4655.01    179.65 o 
  17   7   1     2496.68     2317.15    105.91 o 
  19   7   1     1042.20      993.48     65.74 o 
  21   7   1     1976.87     1938.08     97.54 o 
  23   7   1      221.90      220.35     41.72 o 
  25   7   1     1490.64     1465.56     85.01 o 
 -24   8   1       12.39       -0.80     27.14 o 
 -22   8   1      652.52      622.67     57.77 o 
 -20   8   1     1055.98     1057.01     68.95 o 
 -18   8   1     1168.55     1182.60     72.16 o 
 -16   8   1     3172.54     3144.86    133.17 o 
 -14   8   1      935.30      926.21     59.31 o 
 -12   8   1     3558.30     3458.91    141.11 o 
 -10   8   1      476.91      512.90     46.46 o 
  -8   8   1     2976.54     3032.34    125.17 o 
  -6   8   1     5353.17     5902.88    281.42 o 
  -4   8   1      390.36      367.51     30.30 o 
  -2   8   1     6450.45     6924.24    254.78 o 
   0   8   1     2526.63     3007.69    125.05 o 
   2   8   1     5727.29     5769.66    178.51 o 
   4   8   1     4263.67     4583.49    172.51 o 
   6   8   1       11.47       18.16     22.47 o 
   8   8   1    10243.11    10068.44    345.74 o 
  10   8   1     2732.42     2820.26    120.07 o 
  12   8   1     4710.90     4677.61    180.81 o 
  14   8   1     2645.72     2690.94    118.62 o 
  16   8   1      126.63       81.46     30.36 o 
  18   8   1     2450.56     2413.65    113.90 o 
  20   8   1     1114.93     1059.38     72.16 o 
  22   8   1      811.56      866.39     67.40 o 
 -19   9   1     1029.15     1052.52     72.16 o 
 -17   9   1     1996.34     1829.72     96.13 o 
 -15   9   1      271.63      290.45     40.02 o 
 -13   9   1     1355.32     1206.61     95.32 o 
 -11   9   1     1461.07     1441.08     80.05 o 
  -9   9   1     3968.23     3866.80    199.71 o 
  -7   9   1      332.95      343.80     49.93 o 
  -5   9   1     4944.22     5197.11    285.95 o 
  -3   9   1      184.34      279.79     38.11 o 
  -1   9   1      534.68      624.22     46.46 o 
   1   9   1      110.73      100.92     47.66 o 
   3   9   1        5.48       27.58     24.96 o 
   5   9   1     2521.56     2481.51    147.52 o 
   7   9   1     3786.72     3666.41    199.71 o 
   9   9   1      265.68      314.24     41.72 o 
  11   9   1     2123.70     2120.09    102.55 o 
  13   9   1      121.18      170.97     35.30 o 
  15   9   1     1867.95     1896.30    138.44 o 
  17   9   1      688.75      808.18     63.95 o 
  19   9   1       79.64       87.15     36.31 o 
 -14  10   1        0.47       56.74     28.89 o 
 -12  10   1      501.43      692.32     59.31 o 
 -10  10   1      123.09      131.85     33.59 o 
  -8  10   1      485.05      591.20     65.81 o 
  -6  10   1       21.35       31.77     40.85 o 
  -4  10   1     1858.01     1865.57     92.91 o 
   0  10   1      440.81      639.99     72.62 o 
   2  10   1      509.74      753.47     77.16 o 
   4  10   1       37.56       72.62     27.14 o 
   6  10   1     1210.75     1216.56    181.56 o 
   8  10   1       49.64       88.51     28.89 o 
  10  10   1     1062.91     1075.16     68.95 o 
  12  10   1       14.64       23.26     31.77 o 
  14  10   1       21.61       59.01     43.12 o 
   3  11   1      178.63      272.34     54.47 o 
 -34   0   2      170.82      290.49     49.93 o 
 -32   0   2      254.68      335.88     49.93 o 
 -30   0   2     3532.46     3540.39    190.64 o 
 -28   0   2      464.52      639.99     63.55 o 
 -26   0   2     2457.21     2460.12     99.86 o 
 -24   0   2       17.58       27.23     18.16 o 
 -22   0   2    18619.80    20066.74    644.53 o 
 -20   0   2      767.54      653.61     40.85 o 
 -18   0   2    21085.03    22917.21    730.77 o 
 -16   0   2    13746.90    15949.91    512.90 o 
 -14   0   2    49791.11    53632.35   1688.49 o 
 -12   0   2    26096.56    29539.55    935.03 o 
 -10   0   2       69.17       77.16     13.62 o 
  -8   0   2    54160.91    60531.57   1897.29 o 
  -6   0   2    46361.54    52338.75   2455.58 o 
  -4   0   2   102673.85   118730.11   5564.77 o 
  -2   0   2    38543.22    39384.55   1661.26 o 
   0   0   2    61838.23    65660.59   2759.69 o 
   2   0   2    34997.05    35939.48   1130.20 o 
   4   0   2      151.01      245.10     13.62 o 
   6   0   2    36299.37    38785.41   1216.44 o 
   8   0   2     3996.72     5247.04    172.48 o 
  10   0   2    60517.80    65606.13   2056.15 o 
  12   0   2     9693.53     8487.86    276.88 o 
  14   0   2     9557.96     7761.62    258.72 o 
  16   0   2       18.04       40.85     13.62 o 
  18   0   2    11129.47    10643.86    349.50 o 
  20   0   2       97.75      127.09     22.69 o 
  22   0   2    29490.39    31395.98   1352.61 o 
  24   0   2     3100.62     3522.23    190.64 o 
  26   0   2     2664.81     3050.18    172.48 o 
  28   0   2     6035.08     6862.91    335.88 o 
  30   0   2       30.53       49.93     31.77 o 
  32   0   2     2860.21     3435.99    195.18 o 
 -35   1   2        7.86       59.01     36.31 o 
 -33   1   2      111.16      208.30     61.28 o 
 -31   1   2      127.64      216.53     30.36 o 
 -29   1   2       72.23       94.68     21.79 o 
 -27   1   2      968.59     1035.33     59.01 o 
 -25   1   2     1573.34     1686.25     54.56 o 
 -23   1   2     1464.77     1539.79     74.89 o 
 -21   1   2       52.89       65.89     12.84 o 
 -19   1   2      131.73      107.87     12.84 o 
 -17   1   2       76.66       73.75     15.89 o 
 -15   1   2    12093.93    12510.08    285.59 o 
 -13   1   2     1592.87     1746.32     99.86 o 
 -11   1   2    30357.36    34250.86    763.79 o 
  -9   1   2     4143.87     4209.01    102.13 o 
  -7   1   2      310.03      347.51     15.58 o 
  -5   1   2    49561.41    50244.30   1370.32 o 
  -3   1   2    21463.38    23161.28    779.74 o 
  -1   1   2    11758.43    11029.22    348.25 o 
   1   1   2     5348.13     5464.39    149.79 o 
   3   1   2     3195.23     3855.88    102.32 o 
   5   1   2    35144.42    36272.03    913.08 o 
   7   1   2    11695.83    11823.57    267.98 o 
   9   1   2     5118.86     4313.34    101.06 o 
  11   1   2     6751.71     7017.31    163.69 o 
  13   1   2      638.77      531.41     22.47 o 
  15   1   2    14039.49    14683.59    333.79 o 
  17   1   2     1264.06     1074.24     36.81 o 
  19   1   2     3985.11     3990.56    117.47 o 
  21   1   2     6608.18     6367.89    178.57 o 
  23   1   2     2744.21     2732.60     97.59 o 
  25   1   2     5591.57     5676.37    198.99 o 
  27   1   2      237.93      218.70     33.59 o 
  29   1   2     1229.15     1377.88     73.82 o 
  31   1   2      156.14      343.69     38.11 o 
 -34   2   2        7.08       40.85     36.31 o 
 -32   2   2      274.34      307.74     38.51 o 
 -30   2   2     1556.32     1629.92    127.09 o 
 -28   2   2      643.03      661.96     43.12 o 
 -26   2   2       94.21       81.01     19.25 o 
 -24   2   2     3040.05     3060.76     96.56 o 
 -22   2   2      533.61      554.35     25.68 o 
 -20   2   2     1356.48     1251.17     40.02 o 
 -18   2   2     1654.66     1299.60     40.02 o 
 -16   2   2     3900.88     3449.81     90.78 o 
 -14   2   2     4422.13     3704.36    233.76 o 
 -12   2   2     1965.76     1808.78     48.14 o 
 -10   2   2     1425.71     1813.83     40.64 o 
  -8   2   2      478.15      592.54     33.75 o 
  -6   2   2    68038.26    71795.27   1956.83 o 
  -4   2   2    14481.02    15518.90    427.83 o 
  -2   2   2    19615.63    22474.73    613.00 o 
   0   2   2    15682.61    17940.99    453.51 o 
   2   2   2    19145.32    20919.52    529.52 o 
   4   2   2     7367.67     7358.68    191.34 o 
   6   2   2      794.65      650.86     26.03 o 
   8   2   2    26294.58    28696.43    726.56 o 
  10   2   2    17300.75    17436.42    391.56 o 
  12   2   2      827.07      903.58     30.36 o 
  14   2   2      930.70      751.69     61.28 o 
  16   2   2     1953.56     1934.28     93.05 o 
  18   2   2      523.61      450.68     30.21 o 
  20   2   2     1052.27      971.88     47.66 o 
  22   2   2      280.30      295.65     26.81 o 
  24   2   2       27.04       30.26     16.24 o 
  26   2   2        1.33       18.16     22.69 o 
  28   2   2      469.98      535.95     46.46 o 
  30   2   2       28.73       68.36     43.12 o 
 -33   3   2      941.12     1009.86     63.95 o 
 -31   3   2      892.68      930.59     60.73 o 
 -29   3   2     1600.93     1610.43     81.80 o 
 -27   3   2    12665.87    13025.38    438.16 o 
 -25   3   2     2742.53     2638.96    124.82 o 
 -23   3   2     9129.44     8667.23    235.85 o 
 -21   3   2       12.50       18.16     13.62 o 
 -19   3   2     8651.55     8378.98    458.44 o 
 -17   3   2    16186.71    15384.96    490.21 o 
 -15   3   2     2664.22     2815.09     74.89 o 
 -13   3   2     4755.40     4304.67     93.68 o 
 -11   3   2      778.72     1293.57     32.83 o 
  -9   3   2      111.94      202.82     16.78 o 
  -7   3   2    24214.68    23726.29    652.20 o 
  -5   3   2     1233.38     1403.10     45.37 o 
  -3   3   2    14014.97    15409.06    426.34 o 
  -1   3   2   146032.50   163779.39   5419.32 o 
   1   3   2    17298.66    18830.27    495.73 o 
   3   3   2     9698.28    10356.71    235.39 o 
   5   3   2      172.92      189.11     36.02 o 
   7   3   2    14373.90    16189.23    469.78 o 
   9   3   2    21781.37    20567.90    525.79 o 
  11   3   2      290.82      311.88     20.43 o 
  13   3   2     7367.22     6949.63    186.16 o 
  15   3   2     2056.41     1981.71     64.58 o 
  17   3   2     2349.04     2096.35     68.73 o 
  19   3   2      180.81      179.37     24.96 o 
  21   3   2     1000.00      966.25     86.24 o 
  23   3   2     2250.05     2243.81     78.09 o 
  25   3   2     2925.55     2869.41    190.64 o 
  27   3   2      417.15      467.64     34.36 o 
  29   3   2        6.53       55.76     24.96 o 
 -32   4   2       95.72      165.86     35.30 o 
 -30   4   2     1366.24     1421.82    138.44 o 
 -28   4   2      821.12      805.66     57.50 o 
 -26   4   2     1284.77     1379.84     73.61 o 
 -24   4   2     8413.98     8359.25    290.75 o 
 -22   4   2      730.45      723.22     49.67 o 
 -20   4   2     6105.18     6154.68    169.54 o 
 -18   4   2      796.90      734.89     43.12 o 
 -16   4   2     1869.68     1662.66     83.78 o 
 -14   4   2     1267.59     1149.94     31.34 o 
 -12   4   2      635.81      563.98     19.69 o 
 -10   4   2      492.07      298.28     12.95 o 
  -8   4   2    12826.42    12380.56    345.78 o 
  -6   4   2      460.60      419.30     22.61 o 
  -4   4   2    19898.02    20918.28    993.46 o 
  -2   4   2    18215.66    19029.80    639.28 o 
   0   4   2    12520.56    15849.16    534.32 o 
   2   4   2     8584.42     8546.80    231.22 o 
   4   4   2     2384.18     2592.48     64.99 o 
   6   4   2     8435.55     8109.52    216.49 o 
   8   4   2      438.41      246.56     27.23 o 
  10   4   2    16643.82    17403.74    449.20 o 
  12   4   2      940.88      951.75     43.12 o 
  14   4   2     4511.25     4308.51    125.04 o 
  16   4   2     5653.84     5578.93    172.48 o 
  18   4   2      667.67      551.02     49.93 o 
  20   4   2     1323.16     1258.55     56.74 o 
  22   4   2        9.16       -1.65     27.23 o 
  24   4   2       55.50       32.12     19.25 o 
  26   4   2      149.47      199.63     23.91 o 
  28   4   2       28.93       43.12     25.68 o 
 -31   5   2       15.21       22.41     25.08 o 
 -29   5   2      763.78      870.85     63.55 o 
 -27   5   2     1444.20     1295.53     73.82 o 
 -25   5   2      750.67      744.39     54.56 o 
 -23   5   2      508.88      545.11     49.67 o 
 -21   5   2     3216.86     2857.79    120.33 o 
 -19   5   2     5027.88     4620.47    174.75 o 
 -17   5   2       11.70       13.62     20.68 o 
 -15   5   2      144.59      183.07     19.84 o 
 -13   5   2      253.58      290.43     28.90 o 
 -11   5   2      389.63      481.64     23.84 o 
  -9   5   2     7837.97     8157.30    320.07 o 
  -7   5   2     4568.26     4719.16    196.10 o 
  -5   5   2     2176.16     2231.12    107.57 o 
  -3   5   2      957.75     1010.05     48.14 o 
  -1   5   2    11879.31    11560.57    396.13 o 
   1   5   2    16608.21    18933.28    504.38 o 
   3   5   2     7326.19     7864.14    216.88 o 
   5   5   2     2050.69     2168.33    152.68 o 
   7   5   2     1204.87     1144.94     83.97 o 
   9   5   2     2306.84     2284.90    106.67 o 
  11   5   2       11.44       27.23     15.11 o 
  13   5   2     1369.40     1272.35     50.17 o 
  15   5   2      777.36      662.70     35.60 o 
  17   5   2     4748.30     4696.66    174.75 o 
  19   5   2      859.54      769.35     39.12 o 
  21   5   2     2102.04     1879.03    145.25 o 
  23   5   2      566.70      678.04     56.10 o 
  25   5   2      381.92      437.55     46.46 o 
  27   5   2      234.15      258.72     38.51 o 
 -30   6   2     2262.12     2300.33    112.20 o 
 -28   6   2     1209.69     1222.79     79.43 o 
 -26   6   2     1564.27     1500.62     83.26 o 
 -24   6   2     1579.54     1593.02     85.01 o 
 -22   6   2        8.13       -6.81     22.47 o 
 -20   6   2      599.46      523.40     48.14 o 
 -18   6   2       35.75       34.04     25.68 o 
 -16   6   2      980.80      798.13     52.88 o 
 -14   6   2     1071.36      950.19     56.10 o 
 -12   6   2     1703.23     1554.11     54.98 o 
 -10   6   2      222.30      261.59     19.22 o 
  -8   6   2       95.90      105.68     16.47 o 
  -6   6   2       52.36       55.32     14.68 o 
  -4   6   2     7229.05     7480.06    487.88 o 
  -2   6   2    13771.93    15534.49    530.59 o 
   0   6   2     2958.23     2790.96    110.42 o 
   2   6   2    25843.29    28425.44    751.86 o 
   4   6   2      404.63      344.15     24.05 o 
   6   6   2    13259.51    14233.19    467.83 o 
   8   6   2      513.48      475.86     40.02 o 
  10   6   2     4584.12     4526.97    131.68 o 
  12   6   2     8237.64     8251.30    225.01 o 
  14   6   2      243.08      243.82     23.91 o 
  16   6   2     1799.84     1768.55     64.58 o 
  18   6   2      474.63      611.31     52.20 o 
  20   6   2     1053.54      996.11    111.20 o 
  22   6   2     2398.34     2261.31    118.01 o 
  24   6   2       16.73      -20.56     27.14 o 
  26   6   2       62.23       63.55     32.10 o 
 -27   7   2      293.30      311.67     44.59 o 
 -25   7   2       44.38       18.16     28.89 o 
 -23   7   2     1152.67     1120.94     72.16 o 
 -21   7   2     4210.12     3874.83    158.85 o 
 -19   7   2       94.26       72.36     27.14 o 
 -17   7   2     1519.83     1533.64    161.13 o 
 -15   7   2      580.00      678.23     52.88 o 
 -13   7   2     1271.40     1233.93     68.95 o 
 -11   7   2     3422.03     3409.67    136.17 o 
  -9   7   2      480.25      508.14     38.57 o 
  -7   7   2     3612.18     3763.11    155.05 o 
  -5   7   2     1696.39     1546.25    121.60 o 
  -3   7   2       50.15       40.85     19.26 o 
  -1   7   2     2089.81     2101.67     91.43 o 
   1   7   2      362.33      369.62     27.65 o 
   3   7   2     2615.88     2829.37    159.03 o 
   5   7   2      166.40      190.23     30.36 o 
   7   7   2      254.17      197.41     30.36 o 
   9   7   2        8.81       38.30     25.08 o 
  11   7   2      163.42      186.95     34.04 o 
  13   7   2      670.71      615.04     51.35 o 
  15   7   2     1146.96     1163.62     68.50 o 
  17   7   2      346.02      352.06     43.24 o 
  19   7   2     2563.40     2437.17    112.20 o 
  21   7   2      922.09      885.31     64.19 o 
  23   7   2      209.91      240.65     41.72 o 
 -24   8   2        1.86        9.08     28.89 o 
 -22   8   2        2.66        4.81     27.14 o 
 -20   8   2        8.89      -11.06     25.08 o 
 -18   8   2      197.47      231.33     36.81 o 
 -16   8   2     1541.11     1417.95     78.58 o 
 -14   8   2       40.19       43.88     23.91 o 
 -12   8   2      399.78      442.33     43.24 o 
 -10   8   2     6601.74     6452.17    232.67 o 
  -8   8   2      415.55      411.09     41.72 o 
  -6   8   2     2078.70     1975.74    144.12 o 
  -4   8   2      592.89      568.30     37.15 o 
  -2   8   2     6697.49     6955.89    254.78 o 
   0   8   2     1648.14     1583.71     61.88 o 
   2   8   2     2073.85     2027.57     91.09 o 
   4   8   2     2954.96     2876.99    117.59 o 
   6   8   2      405.90      329.84     38.51 o 
   8   8   2      888.61      803.50     54.28 o 
  10   8   2     1856.14     1745.91     86.48 o 
  12   8   2     1660.60     1531.66     81.80 o 
  14   8   2      417.15      451.48     49.93 o 
  16   8   2        0.05       -1.51     23.91 o 
  18   8   2      178.18      188.87     38.51 o 
  20   8   2      580.14      663.03     72.62 o 
 -21   9   2      266.92      314.65     44.93 o 
 -19   9   2      453.70      408.85     49.67 o 
 -17   9   2      762.17      796.15     74.89 o 
 -15   9   2     2186.26     2162.85    115.74 o 
 -13   9   2      441.70      512.15     49.67 o 
 -11   9   2     4065.62     4037.26    161.49 o 
  -9   9   2      311.44      349.56     41.72 o 
  -7   9   2     2626.35     2659.83    167.94 o 
  -5   9   2     1521.73     1630.12     84.64 o 
  -3   9   2       10.48       51.64     18.45 o 
  -1   9   2     3787.09     4212.15    236.03 o 
   1   9   2     1285.90     1171.41     65.27 o 
   3   9   2     1056.88     1053.27     60.73 o 
   5   9   2     2070.30     2022.44     95.65 o 
   7   9   2        0.73       13.01     23.91 o 
   9   9   2     2198.68     2112.32     99.34 o 
  11   9   2      732.21      717.76     59.31 o 
  13   9   2      100.17       65.81     28.89 o 
  15   9   2     1654.57     1634.89     89.70 o 
  17   9   2      154.25      281.64     41.72 o 
 -16  10   2      288.13      275.06     41.72 o 
 -14  10   2      746.72      741.28     60.98 o 
 -12  10   2      328.44      321.30     41.72 o 
 -10  10   2     1751.07     1707.52     97.59 o 
  -8  10   2     2887.95     2933.89    145.25 o 
  -6  10   2      374.65      517.44     68.08 o 
  -2  10   2      974.87     1143.82    108.94 o 
   0  10   2      193.36      184.60     63.55 o 
   2  10   2     1592.13     1761.12    131.63 o 
   4  10   2      118.83      167.94     45.39 o 
   6  10   2      483.22      566.20     51.35 o 
   8  10   2     1354.82     1398.43     78.58 o 
  10  10   2      458.84      485.84     51.35 o 
  12  10   2      633.92      670.73     63.55 o 
  -5  11   2      372.24      526.52     72.62 o 
   1  11   2      960.15     1057.58    113.47 o 
 -35   1   3      190.51      249.64     45.39 o 
 -33   1   3       28.01       72.62     36.31 o 
 -31   1   3      398.34      509.78     34.36 o 
 -29   1   3     4308.88     4453.29    134.02 o 
 -27   1   3     5179.17     5362.78    155.81 o 
 -25   1   3       10.68       18.66     14.18 o 
 -23   1   3     5697.71     5369.64    156.59 o 
 -21   1   3       67.26       27.23     12.84 o 
 -19   1   3    32831.62    34842.14    781.48 o 
 -17   1   3    20335.50    22732.39    511.73 o 
 -15   1   3    28174.77    30818.08    689.85 o 
 -13   1   3    47670.07    52453.62   1164.73 o 
 -11   1   3    10912.60    11763.03    266.39 o 
  -9   1   3     9586.20     9248.31    189.94 o 
  -7   1   3     6123.35     6821.73    191.27 o 
  -5   1   3    28456.71    28870.30    788.48 o 
  -3   1   3    17449.89    17299.80    457.36 o 
  -1   1   3     7853.09     8512.15    192.24 o 
   1   1   3    15847.25    16809.61    426.16 o 
   3   1   3    15974.46    17853.27    452.25 o 
   5   1   3     1802.27     1872.17     46.46 o 
   7   1   3    13500.33    14453.97    325.76 o 
   9   1   3     6513.02     6394.70    149.22 o 
  11   1   3     4272.97     4803.56    113.90 o 
  13   1   3    24020.31    23670.49    531.17 o 
  15   1   3     4652.63     4211.17    104.27 o 
  17   1   3     1991.79     1768.16     60.43 o 
  19   1   3      261.46      292.11     26.03 o 
  21   1   3     6102.23     6054.80    222.41 o 
  23   1   3    11140.38    11938.27    383.45 o 
  25   1   3      153.28      233.32     33.59 o 
  27   1   3      802.77     1109.76     64.19 o 
  29   1   3      351.08      476.46     44.59 o 
  31   1   3      639.41      864.54     63.55 o 
 -36   2   3      329.77      508.36     63.55 o 
 -34   2   3       94.06      167.94     45.39 o 
 -32   2   3     1194.02     1301.29     70.39 o 
 -30   2   3      405.42      504.48     44.93 o 
 -28   2   3      901.10      895.06    102.13 o 
 -26   2   3     3519.24     3432.52    106.57 o 
 -24   2   3      518.34      454.08     25.68 o 
 -22   2   3      269.89      270.57     27.23 o 
 -20   2   3      604.86      635.75     25.68 o 
 -18   2   3     2287.82     2429.79     65.74 o 
 -16   2   3    20829.94    20851.83    469.79 o 
 -14   2   3     5609.22     5479.66    128.26 o 
 -12   2   3     4532.26     4153.62     89.82 o 
 -10   2   3     2026.70     1844.21     49.54 o 
  -8   2   3     5896.04     5730.00    134.60 o 
  -6   2   3     8136.16     8171.94    227.87 o 
  -4   2   3    20102.92    22976.53    527.88 o 
  -2   2   3    29772.66    32561.73    745.30 o 
   0   2   3    39818.13    43134.48   1230.06 o 
   2   2   3     2861.79     2852.56     79.56 o 
   4   2   3     6755.76     7028.40    183.17 o 
   6   2   3    20631.51    21020.78    533.78 o 
   8   2   3     8098.34     7613.64    201.68 o 
  10   2   3    42136.75    42402.98   1072.19 o 
  12   2   3    13412.02    14038.09    319.24 o 
  14   2   3     2567.90     2571.35     78.92 o 
  16   2   3      873.12      826.77     38.49 o 
  18   2   3      195.61      236.55     24.96 o 
  20   2   3     1569.85     1578.96     59.62 o 
  22   2   3      318.22      332.52     30.21 o 
  24   2   3     2395.97     2427.51    140.71 o 
  26   2   3     2177.46     2458.07    186.10 o 
  28   2   3       57.68       86.41     49.93 o 
  30   2   3      698.84      887.46    118.01 o 
 -35   3   3      166.08      257.93     36.81 o 
 -33   3   3        0.96        6.81     25.68 o 
 -31   3   3        9.65       -9.08     31.77 o 
 -29   3   3      703.99      700.64     52.20 o 
 -27   3   3     1101.93     1127.62     62.52 o 
 -25   3   3      458.11      373.87     40.02 o 
 -23   3   3        3.61       -1.51     12.18 o 
 -21   3   3      634.53      599.70     27.14 o 
 -19   3   3     1117.53     1111.33     36.81 o 
 -17   3   3      159.19      148.39     12.84 o 
 -15   3   3      203.49      166.62      9.82 o 
 -13   3   3     2163.39     1924.22     44.85 o 
 -11   3   3       99.11      180.73      9.82 o 
  -9   3   3     4768.49     5496.43    130.32 o 
  -7   3   3    13988.82    13651.58    467.90 o 
  -5   3   3    12211.95    11773.67    329.76 o 
  -3   3   3      210.62      245.24     13.21 o 
  -1   3   3      430.42      617.32     24.60 o 
   1   3   3     5966.98     6986.79    160.05 o 
   3   3   3     2506.87     2733.81     66.59 o 
   5   3   3      607.38      523.58     34.04 o 
   7   3   3      197.15      166.57     15.11 o 
   9   3   3      391.44      353.95     22.66 o 
  11   3   3      138.35      110.84     15.11 o 
  13   3   3       96.86      112.59     15.76 o 
  15   3   3      193.63      201.21     19.84 o 
  17   3   3      385.78      405.53     63.55 o 
  19   3   3      117.21      112.34     19.84 o 
  21   3   3     2066.30     1908.87     86.24 o 
  23   3   3      479.64      474.84     34.04 o 
  25   3   3      276.69      325.69     30.93 o 
  27   3   3      101.53      102.63     26.03 o 
  29   3   3      343.76      512.08    102.13 o 
 -34   4   3       79.27      158.68     36.31 o 
 -32   4   3     3057.86     3101.10    183.83 o 
 -30   4   3     1047.37     1108.81     67.17 o 
 -28   4   3      237.62      276.06     36.81 o 
 -26   4   3     8099.43     7982.24    281.95 o 
 -24   4   3     1773.46     1549.77     76.83 o 
 -22   4   3     4596.89     4510.19    170.01 o 
 -20   4   3        9.07        0.00     19.26 o 
 -18   4   3     4205.59     4087.46    102.55 o 
 -16   4   3    28421.53    30154.10    612.56 o 
 -14   4   3     4844.38     4302.38    106.05 o 
 -12   4   3      265.54      211.64     12.58 o 
 -10   4   3      330.35      237.95     26.13 o 
  -8   4   3       77.57      231.01     17.33 o 
  -6   4   3    15880.37    15657.10    629.59 o 
  -4   4   3     7204.37     7736.55    265.88 o 
  -2   4   3    24875.23    25744.69    675.42 o 
   0   4   3    27020.84    27306.99    718.04 o 
   2   4   3     2079.48     2440.76     88.01 o 
   4   4   3      728.52      551.33     21.16 o 
   6   4   3    15089.20    16841.79    380.32 o 
   8   4   3    22638.23    22425.66    573.63 o 
  10   4   3    34291.13    35471.90    900.93 o 
  12   4   3       23.39       69.51     15.76 o 
  14   4   3     6681.29     6700.68    204.25 o 
  16   4   3      161.06      159.52     22.66 o 
  18   4   3     9299.65     9703.51    320.00 o 
  20   4   3      392.33      356.05     30.93 o 
  22   4   3      572.07      546.02     40.85 o 
  24   4   3      879.42      857.08     45.32 o 
  26   4   3      165.23      215.93     56.74 o 
  28   4   3      497.67      508.36     72.62 o 
 -31   5   3      265.41      288.24     41.72 o 
 -29   5   3     4044.17     4141.51    166.06 o 
 -27   5   3      573.32      613.01     52.88 o 
 -25   5   3     1141.58     1143.84     67.40 o 
 -23   5   3     2205.77     2054.01    138.44 o 
 -21   5   3       51.90       48.86     27.14 o 
 -19   5   3     5615.60     5313.78    194.00 o 
 -17   5   3     9082.71     8650.91    296.56 o 
 -15   5   3     1968.93     1835.77     54.44 o 
 -13   5   3    30080.69    31030.34    720.14 o 
 -11   5   3     4860.89     4363.14    131.88 o 
  -9   5   3    25071.63    26354.84   1124.79 o 
  -7   5   3     5186.72     5797.03    262.29 o 
  -5   5   3    12940.63    13726.19    621.67 o 
  -3   5   3    12970.74    13198.05    558.29 o 
  -1   5   3     2272.90     2243.37     71.04 o 
   1   5   3    12035.69    12469.34    335.57 o 
   3   5   3    28160.97    29889.41    788.53 o 
   5   5   3     7784.25     8005.04    222.00 o 
   7   5   3    31348.91    33167.57    845.52 o 
   9   5   3      219.19      139.23     19.25 o 
  11   5   3     9809.76     9698.27    260.97 o 
  13   5   3      986.91      923.09     41.92 o 
  15   5   3     3433.21     3170.25     99.90 o 
  17   5   3      610.33      606.32     35.03 o 
  19   5   3      184.87      205.88     23.35 o 
  21   5   3     1157.48     1127.46     49.47 o 
  23   5   3      681.19      799.99    106.67 o 
  25   5   3        2.87      -16.04     23.91 o 
  27   5   3        4.76       36.31     38.58 o 
 -30   6   3      227.34      237.78     40.02 o 
 -28   6   3       20.71       45.39     36.31 o 
 -26   6   3      364.53      423.27     46.46 o 
 -24   6   3     1272.49     1174.09     72.16 o 
 -22   6   3     2061.33     1987.91    106.67 o 
 -20   6   3    10688.61    10506.41    546.94 o 
 -18   6   3       19.89       18.16     22.47 o 
 -16   6   3     3491.63     3232.63    129.72 o 
 -14   6   3      229.89      244.81     38.58 o 
 -12   6   3    11149.16    12135.41    294.86 o 
 -10   6   3     9826.72     8848.87    577.22 o 
  -8   6   3     2631.67     2723.45    136.96 o 
  -6   6   3     3812.84     3855.75    164.24 o 
  -4   6   3     2655.75     2726.65    136.17 o 
  -2   6   3     2303.36     2358.85     76.32 o 
   0   6   3      149.96      217.97     21.74 o 
   2   6   3     2651.95     2698.82     85.27 o 
   4   6   3     4180.38     4352.28    158.26 o 
   6   6   3      786.67      732.04     49.93 o 
   8   6   3     3083.68     3014.13    121.46 o 
  10   6   3      169.16      164.94     24.96 o 
  12   6   3       27.86       41.20     19.25 o 
  14   6   3      976.30      912.37     49.93 o 
  16   6   3     2109.76     2167.73    142.98 o 
  18   6   3      208.43      265.92     74.89 o 
  20   6   3     2212.36     1991.52    106.67 o 
  22   6   3        0.72      -11.35     25.68 o 
  24   6   3      119.96       98.21     34.87 o 
 -27   7   3       11.95       34.44     27.14 o 
 -25   7   3       26.55       42.05     30.36 o 
 -23   7   3      621.74      585.82     56.10 o 
 -21   7   3     1206.25     1097.84     68.95 o 
 -19   7   3       70.13       49.66     27.14 o 
 -17   7   3     2002.77     1779.08     88.22 o 
 -15   7   3      901.72      789.36     56.10 o 
 -13   7   3     3541.95     2940.78    145.25 o 
 -11   7   3     3938.32     4050.26    188.65 o 
  -9   7   3     7533.03     7166.98    518.87 o 
  -7   7   3       99.89       75.65     18.34 o 
  -5   7   3     3043.40     3027.10    131.50 o 
  -3   7   3     4013.53     4027.30    434.06 o 
  -1   7   3    10395.58    11248.18    309.11 o 
   1   7   3       70.28       95.10     17.97 o 
   3   7   3     1947.22     1780.86    140.71 o 
   5   7   3      231.49      243.14     31.62 o 
   7   7   3     5751.74     5785.86    208.74 o 
   9   7   3       62.05       67.02     27.14 o 
  11   7   3     1790.09     1646.00     83.26 o 
  13   7   3     1699.72     1695.00     63.81 o 
  15   7   3      327.46      404.96     86.24 o 
  17   7   3       16.97       36.31     28.89 o 
  19   7   3      186.06      199.50     38.11 o 
  21   7   3      638.72      697.83     59.31 o 
  23   7   3      128.90      135.58     36.81 o 
 -26   8   3      204.23      264.51     44.93 o 
 -24   8   3        1.78       19.49     27.14 o 
 -22   8   3      768.76      773.78     62.52 o 
 -20   8   3     1317.63     1281.61    136.17 o 
 -18   8   3      168.36      140.49     33.59 o 
 -16   8   3     1063.61      928.22     62.52 o 
 -14   8   3       64.36       66.75     27.14 o 
 -12   8   3       15.34        6.81     22.47 o 
 -10   8   3     1354.53     1325.38     99.86 o 
  -8   8   3       78.34       57.43     19.11 o 
  -6   8   3       12.61        8.06     17.95 o 
  -4   8   3       18.84       12.26     18.94 o 
  -2   8   3     2328.78     2285.72    169.49 o 
   0   8   3      252.43      365.60     36.81 o 
   2   8   3      925.55      818.07     52.30 o 
   4   8   3      524.77      513.59     44.59 o 
   6   8   3     2252.19     2199.86     97.54 o 
   8   8   3        8.88      -11.52     20.68 o 
  10   8   3     2148.42     1951.12    102.13 o 
  12   8   3      585.35      610.01     52.88 o 
  14   8   3      865.81      768.79     59.31 o 
  16   8   3     2662.02     2622.38    120.33 o 
  18   8   3      129.07      140.71     36.81 o 
  20   8   3     2026.54     2003.51    102.10 o 
 -21   9   3      111.54      148.34     36.81 o 
 -19   9   3       41.75       89.58     30.36 o 
 -17   9   3        7.13        3.12     25.08 o 
 -15   9   3      167.81      146.29     32.10 o 
 -13   9   3       94.24      146.45     32.10 o 
 -11   9   3       32.08       34.44     27.14 o 
  -9   9   3      850.71      944.10     86.24 o 
  -7   9   3     1528.78     1655.23    226.95 o 
  -5   9   3        9.96       29.91     17.97 o 
  -3   9   3      535.20      477.91    102.13 o 
  -1   9   3     1760.62     1556.32    208.79 o 
   1   9   3      648.11      694.46     77.16 o 
   3   9   3      493.91      551.32     47.82 o 
   5   9   3      362.36      415.33     41.35 o 
   7   9   3       59.30       74.89     34.04 o 
   9   9   3     1154.65     1250.59     73.82 o 
  11   9   3      811.64      781.93     60.98 o 
  13   9   3      576.83      644.04     56.10 o 
  15   9   3      472.64      471.11     51.35 o 
 -16  10   3      629.66      698.12     59.31 o 
 -14  10   3       56.42       65.81     28.89 o 
 -12  10   3      926.40     1103.04     70.61 o 
 -10  10   3       66.16      109.65     30.36 o 
  -8  10   3     1170.01     1357.15    108.94 o 
  -4  10   3       94.48      177.02     54.47 o 
  -2  10   3     2269.83     2277.86    279.15 o 
   0  10   3       29.33       44.89     28.35 o 
   2  10   3      809.14      903.25     90.78 o 
   4  10   3        7.07        0.00     36.31 o 
   6  10   3      234.06      358.58     63.55 o 
   8  10   3      124.72      176.19     35.30 o 
  10  10   3        6.66       16.55     27.23 o 
  -1  11   3      369.33      449.36     77.16 o 
 -34   0   4      141.09      208.79     40.85 o 
 -32   0   4     2913.47     3059.26    167.94 o 
 -30   0   4      271.02      344.96     36.31 o 
 -28   0   4    14163.64    15482.39    508.36 o 
 -26   0   4    20150.70    20157.52    649.07 o 
 -24   0   4     7365.72     7457.51    254.18 o 
 -22   0   4     4343.52     4570.73    158.86 o 
 -20   0   4    17605.59    16508.20    531.06 o 
 -18   0   4    41386.77    44236.71   1398.00 o 
 -16   0   4     4026.32     4570.73    154.32 o 
 -14   0   4    24538.39    26875.18    848.79 o 
 -12   0   4     1269.57     1411.62     54.47 o 
 -10   0   4      766.32      880.56     36.31 o 
  -8   0   4    15296.04    18214.85    862.40 o 
  -6   0   4    94112.97    89701.27   3005.16 o 
  -4   0   4    26972.88    29310.57    768.09 o 
  -2   0   4    26654.57    31629.38    946.37 o 
   0   0   4   113710.71   125148.20   5247.04 o 
   2   0   4     2972.17     2885.29     81.43 o 
   4   0   4     2481.39     2932.17     99.86 o 
   6   0   4     7377.10     8097.50    263.26 o 
   8   0   4    28774.04    28840.55    912.33 o 
  10   0   4    54070.55    59033.71   1851.90 o 
  12   0   4     1802.01     1938.14     77.16 o 
  14   0   4    13808.78    13181.14    426.66 o 
  16   0   4        9.63       27.23     13.62 o 
  18   0   4     4391.66     4493.57    222.41 o 
  20   0   4     1371.88     1289.06     95.32 o 
  22   0   4     5121.04     5029.17    254.18 o 
  24   0   4     9873.41    10485.00    485.67 o 
  26   0   4      631.70      826.09     77.16 o 
  28   0   4      163.66      195.18     45.39 o 
  30   0   4       79.77      222.41     49.93 o 
 -37   1   4       14.69       59.01     27.23 o 
 -35   1   4      126.81      172.48     40.85 o 
 -33   1   4      384.99      435.43     43.24 o 
 -31   1   4     1720.69     1861.14    108.93 o 
 -29   1   4      349.56      425.20     33.59 o 
 -27   1   4       88.96      114.96     20.43 o 
 -25   1   4     1470.60     1491.05     48.14 o 
 -23   1   4      513.10      449.40     25.68 o 
 -21   1   4      775.56      767.75     30.36 o 
 -19   1   4     1608.03     1757.77     93.05 o 
 -17   1   4     1702.34     1337.10    111.20 o 
 -15   1   4     2474.77     2285.48     57.77 o 
 -13   1   4     2682.73     2942.09     72.16 o 
 -11   1   4      558.94      485.02     20.17 o 
  -9   1   4     1336.79     1100.81     30.68 o 
  -7   1   4     3559.10     3708.00    125.09 o 
  -5   1   4     2901.82     3212.95    138.93 o 
  -3   1   4    29604.74    30188.12    607.98 o 
  -1   1   4     9755.91    10050.66    245.27 o 
   1   1   4     3340.86     2928.26     70.06 o 
   3   1   4     9228.96    10686.84    219.45 o 
   5   1   4      237.82      218.64     23.72 o 
   7   1   4     5779.65     6043.41    177.02 o 
   9   1   4     3714.60     4190.86    101.06 o 
  11   1   4      495.34      424.50     19.26 o 
  13   1   4     9695.10     9831.76    227.81 o 
  15   1   4      162.23      119.94     16.24 o 
  17   1   4      621.88      614.62     52.20 o 
  19   1   4      942.74      959.37     44.50 o 
  21   1   4     1783.59     1862.64     85.01 o 
  23   1   4      260.40      301.62     40.85 o 
  25   1   4       18.12       81.97     27.14 o 
  27   1   4     1218.52     1384.20     72.16 o 
  29   1   4        2.59       54.47     22.47 o 
 -36   2   4      366.03      399.43     59.01 o 
 -34   2   4        2.67        0.00     22.47 o 
 -32   2   4      948.62     1009.32     62.52 o 
 -30   2   4        6.61        2.27     22.47 o 
 -28   2   4     5353.91     5469.25    304.11 o 
 -26   2   4     1888.89     1995.69     59.31 o 
 -24   2   4      183.02      168.95     20.43 o 
 -22   2   4     1692.97     1457.70     44.93 o 
 -20   2   4     4558.69     4457.94    127.09 o 
 -18   2   4    27930.06    28418.50    636.94 o 
 -16   2   4      281.58      215.82     12.84 o 
 -14   2   4     2604.98     2547.67     58.06 o 
 -12   2   4     7936.65     7681.11    159.78 o 
 -10   2   4    15745.25    15739.55    364.04 o 
  -8   2   4       41.89       20.63      8.51 o 
  -6   2   4     1502.63     1395.39     45.37 o 
  -4   2   4    51791.45    60345.18   1380.12 o 
  -2   2   4   180838.67   188264.06   5888.03 o 
   0   2   4    55396.49    62088.43   1951.75 o 
   2   2   4      237.93      263.16     15.11 o 
   4   2   4      567.07      563.14     49.93 o 
   6   2   4    17909.23    18829.80    481.88 o 
   8   2   4     3926.73     3399.66     96.56 o 
  10   2   4     1200.21     1554.50     54.47 o 
  12   2   4     3846.09     3555.60    103.24 o 
  14   2   4     2076.81     1630.75     56.25 o 
  16   2   4     2589.86     2234.71     73.87 o 
  18   2   4     1124.44     1042.77     46.05 o 
  20   2   4      160.05      157.49     22.66 o 
  22   2   4     6547.49     6472.39    322.27 o 
  24   2   4      529.73      625.79     49.67 o 
  26   2   4      738.45      925.69     57.77 o 
  28   2   4       11.62       86.54     23.91 o 
 -35   3   4      525.58      685.15     56.10 o 
 -33   3   4      207.81      294.38     77.16 o 
 -31   3   4     4606.29     4758.72    182.18 o 
 -29   3   4     5030.78     5084.82    189.98 o 
 -27   3   4       25.33       22.09     43.12 o 
 -25   3   4     6922.15     6986.43    331.34 o 
 -23   3   4        5.67       -9.08     12.18 o 
 -21   3   4     2376.13     2373.88     65.74 o 
 -19   3   4      787.51      599.14     23.91 o 
 -17   3   4     3188.49     2847.10    163.40 o 
 -15   3   4     5943.51     4706.84    102.95 o 
 -13   3   4     6333.97     5933.51    126.18 o 
 -11   3   4      108.02      328.29     17.47 o 
  -9   3   4     6495.84     6217.12    178.16 o 
  -7   3   4    14770.48    14957.51    415.38 o 
  -5   3   4   113803.18   119977.22   2738.91 o 
  -3   3   4    30723.89    32336.65    743.52 o 
  -1   3   4    42961.84    47183.35   1229.80 o 
   1   3   4    14876.17    15640.26    351.33 o 
   3   3   4      169.54       69.07     10.89 o 
   5   3   4    32803.64    33969.68    861.50 o 
   7   3   4      455.02      496.31     27.23 o 
   9   3   4    38641.89    39268.48    996.23 o 
  11   3   4    19770.14    18846.06    485.92 o 
  13   3   4      405.46      393.16     26.81 o 
  15   3   4    10331.31     9869.07    266.68 o 
  17   3   4       82.89       61.45     19.25 o 
  19   3   4     3842.25     3874.18    206.52 o 
  21   3   4     4791.25     4648.57    139.26 o 
  23   3   4      115.32      131.85     29.50 o 
  25   3   4      929.12      919.58     93.05 o 
  27   3   4       93.68      140.06     28.89 o 
 -34   4   4      375.02      448.16     46.46 o 
 -32   4   4      542.64      533.58     51.05 o 
 -30   4   4       51.00       83.84     27.14 o 
 -28   4   4      910.27      774.04     52.88 o 
 -26   4   4      701.35      587.25     48.14 o 
 -24   4   4      164.10      176.19     32.10 o 
 -22   4   4     6892.45     6595.47    234.03 o 
 -20   4   4      675.84      561.72     31.53 o 
 -18   4   4     4615.60     4531.31    131.93 o 
 -16   4   4     6339.45     6146.95    132.33 o 
 -14   4   4     1130.65     1218.35     33.22 o 
 -12   4   4    20400.53    20424.29    566.90 o 
 -10   4   4      110.61       59.13     12.87 o 
  -8   4   4    23155.72    22914.26    633.72 o 
  -6   4   4    17649.44    17410.61    621.38 o 
  -4   4   4    13200.51    14943.62    353.37 o 
  -2   4   4    28399.04    29187.62    764.61 o 
   0   4   4     9229.93    11072.91    297.10 o 
   2   4   4    14589.04    14561.22    352.99 o 
   4   4   4      642.68      857.88     27.00 o 
   6   4   4    11969.09    11512.27    301.71 o 
   8   4   4      366.95      279.36     22.66 o 
  10   4   4     7964.54     7869.02    211.26 o 
  12   4   4      254.66      233.04     22.69 o 
  14   4   4      485.23      421.68     34.04 o 
  16   4   4      215.96      192.86     23.35 o 
  18   4   4     1319.75     1230.04    118.01 o 
  20   4   4      359.02      401.42     59.01 o 
  22   4   4       49.22       62.25     19.84 o 
  24   4   4      574.29      642.89     38.58 o 
  26   4   4       40.25       99.86     19.84 o 
 -33   5   4      494.76      594.90     56.10 o 
 -31   5   4     1419.76     1489.08     83.26 o 
 -29   5   4       10.44      -35.66     43.12 o 
 -27   5   4      153.80      119.54     30.36 o 
 -25   5   4       88.01       86.24     28.89 o 
 -23   5   4      267.04      186.21     32.10 o 
 -21   5   4       82.39       65.81     25.68 o 
 -19   5   4     1022.64      887.65     54.56 o 
 -17   5   4      434.79      422.21     24.29 o 
 -15   5   4     1894.66     1870.97     57.18 o 
 -13   5   4      218.57      170.93     16.46 o 
 -11   5   4     7062.13     7278.98    212.04 o 
  -9   5   4     1089.81     1098.94     69.66 o 
  -7   5   4      575.28      568.72     30.50 o 
  -5   5   4     6753.69     6830.25    398.84 o 
  -3   5   4     1466.47     1476.02     45.53 o 
  -1   5   4      923.01      997.27     38.83 o 
   1   5   4      549.77      585.48     45.99 o 
   3   5   4        0.40        6.47      9.82 o 
   5   5   4      215.37      248.13     29.50 o 
   7   5   4      141.21      161.47     27.23 o 
   9   5   4     4694.25     4406.46    190.64 o 
  11   5   4     3098.25     3040.31     93.20 o 
  13   5   4      803.92      772.37     38.49 o 
  15   5   4       25.67       16.64     18.47 o 
  17   5   4      904.61      928.48     44.50 o 
  19   5   4     1116.18     1141.04     93.05 o 
  21   5   4        2.70       34.57     31.77 o 
  23   5   4      414.31      523.27     72.62 o 
  25   5   4      196.49      233.33     40.02 o 
 -30   6   4     1335.50     1402.98     81.42 o 
 -28   6   4     1702.63     1815.44     94.64 o 
 -26   6   4       12.24       10.89     23.91 o 
 -24   6   4      561.93      548.57     52.20 o 
 -22   6   4      589.65      503.41     52.20 o 
 -20   6   4      761.74      680.58     52.88 o 
 -18   6   4     1435.36     1351.97     72.16 o 
 -16   6   4      211.20      228.54     22.69 o 
 -14   6   4      832.52      809.07     34.54 o 
 -12   6   4     2700.06     2790.45     92.42 o 
 -10   6   4        0.88        0.00     13.10 o 
  -8   6   4    13307.14    13557.33    907.10 o 
  -6   6   4     5218.02     5256.09    270.68 o 
  -4   6   4     8162.71     8648.26    320.59 o 
  -2   6   4    29421.73    31950.03    842.46 o 
   0   6   4      842.46      862.97     38.21 o 
   2   6   4     9672.48     9901.18    330.06 o 
   4   6   4      779.45      856.77     49.67 o 
   6   6   4    11401.89    10658.04   1084.81 o 
   8   6   4     7428.00     7518.68    205.57 o 
  10   6   4      340.10      324.11     26.81 o 
  12   6   4     4785.62     4407.01    130.72 o 
  14   6   4        6.49       35.18     34.04 o 
  16   6   4      594.21      550.21     35.03 o 
  18   6   4       64.72       92.66     20.30 o 
  20   6   4      333.79      412.84     31.77 o 
  22   6   4      576.00      539.71     52.88 o 
  24   6   4      799.78      808.27     65.74 o 
 -29   7   4       69.38      153.41     65.81 o 
 -27   7   4     1079.84     1092.67     72.16 o 
 -25   7   4     2185.40     2222.75    167.94 o 
 -23   7   4      113.48      128.74     30.36 o 
 -21   7   4     3559.74     3723.64    152.43 o 
 -19   7   4     2012.66     1938.40     93.08 o 
 -17   7   4     2767.98     2467.03    109.12 o 
 -15   7   4     1268.94     1187.15     67.40 o 
 -13   7   4     4131.60     4049.73    139.31 o 
 -11   7   4     3620.50     3571.62    180.68 o 
  -9   7   4      922.45      789.59     43.82 o 
  -7   7   4       42.30       72.62     18.34 o 
  -5   7   4      697.98      665.46     31.06 o 
  -3   7   4      329.11      296.09     22.78 o 
  -1   7   4      340.13      405.64     28.19 o 
   1   7   4     2077.93     2140.78    152.06 o 
   3   7   4      140.26       82.00     23.91 o 
   5   7   4     1224.46     1094.69     62.03 o 
   7   7   4     1611.78     1548.16     76.23 o 
   9   7   4     2319.52     2186.93     97.54 o 
  11   7   4     2326.31     2136.48     97.85 o 
  13   7   4     1505.37     1345.79    186.10 o 
  15   7   4     4152.07     4128.30    222.41 o 
  17   7   4     2827.27     2582.82    116.33 o 
  19   7   4      634.75      651.10     57.77 o 
  21   7   4     1476.89     1311.02    188.37 o 
 -26   8   4        2.43       37.91     27.23 o 
 -24   8   4      285.49      278.87     43.24 o 
 -22   8   4     1116.41     1112.22     70.39 o 
 -20   8   4      331.13      312.82     45.39 o 
 -18   8   4       57.18       61.94     27.14 o 
 -16   8   4      184.64      187.38     34.87 o 
 -14   8   4     1963.55     1947.21     93.08 o 
 -12   8   4       75.30      104.40     36.31 o 
 -10   8   4     1566.08     1426.40     63.40 o 
  -8   8   4      243.89      280.05     27.65 o 
  -6   8   4      395.73      460.10     39.19 o 
  -4   8   4      835.09      730.09     57.93 o 
  -2   8   4      573.23      499.55     63.55 o 
   0   8   4     1934.84     1652.20     77.41 o 
   2   8   4      171.35      161.34     28.35 o 
   4   8   4       58.66       61.12     31.77 o 
   6   8   4      254.21      283.27     38.58 o 
   8   8   4      784.84      673.28     52.88 o 
  10   8   4      221.23      225.25     35.30 o 
  12   8   4        2.72        1.21     23.91 o 
  14   8   4      202.92      214.44     40.02 o 
  16   8   4      162.97      169.98     36.81 o 
  18   8   4      604.88      492.63     52.88 o 
 -21   9   4      795.62      737.66     60.73 o 
 -19   9   4        3.18      -17.85     23.91 o 
 -17   9   4     1811.59     1659.07     89.87 o 
 -15   9   4      907.65      896.33     62.52 o 
 -13   9   4      317.29      368.94     72.62 o 
 -11   9   4      724.26      826.09     77.16 o 
  -9   9   4       53.26       86.24     36.31 o 
  -7   9   4      136.16      171.85     24.37 o 
  -5   9   4      313.82      308.56    108.94 o 
  -3   9   4      320.61      289.59     52.20 o 
  -1   9   4      123.83      110.98     31.62 o 
   1   9   4     1029.02     1125.66     99.86 o 
   3   9   4       78.70       45.39     40.85 o 
   5   9   4     1631.06     1756.41    122.55 o 
   7   9   4     1084.57     1111.26     67.17 o 
   9   9   4      427.67      429.23     44.93 o 
  11   9   4      856.11      798.88     60.98 o 
  13   9   4       77.52       58.29     30.36 o 
  15   9   4      275.33      308.92     44.93 o 
 -16  10   4      214.87      238.50     40.02 o 
 -14  10   4      323.84      340.14     44.59 o 
 -12  10   4      259.91      342.23     43.24 o 
 -10  10   4       36.95       81.70     28.35 o 
  -8  10   4      572.18      712.62     72.62 o 
  -6  10   4     1437.57     1756.58    136.17 o 
  -4  10   4      310.67      278.00     42.53 o 
  -2  10   4      169.06      140.30     34.87 o 
   0  10   4      428.82      363.46     46.87 o 
   2  10   4      304.22      453.90     68.08 o 
   4  10   4     1264.60     1348.07    113.47 o 
   6  10   4      128.86      245.10     59.01 o 
   8  10   4      265.76      358.58     63.55 o 
  10  10   4      216.50      252.10     38.51 o 
 -35   1   5       24.53       36.31     31.77 o 
 -33   1   5     3363.55     3674.24    145.37 o 
 -31   1   5     3309.48     3408.91    134.69 o 
 -29   1   5     2406.84     2423.81     70.61 o 
 -27   1   5     6117.49     6194.77    263.26 o 
 -25   1   5      110.81       94.41     18.16 o 
 -23   1   5     7246.87     7096.42    170.01 o 
 -21   1   5      178.65      202.29     22.69 o 
 -19   1   5    25978.63    28107.51    630.67 o 
 -17   1   5    50306.63    54518.93   1211.34 o 
 -15   1   5     2540.34     3203.74     78.58 o 
 -13   1   5     3504.68     3654.22     86.66 o 
 -11   1   5    17866.10    20071.30    463.33 o 
  -9   1   5    79642.89    89166.56   2427.78 o 
  -7   1   5     1807.07     1910.49     59.36 o 
  -5   1   5    56981.08    65096.15   1865.43 o 
  -3   1   5      315.76      521.00     43.89 o 
  -1   1   5     5969.76     6082.70    115.96 o 
   1   1   5    19382.57    20009.14    373.81 o 
   3   1   5       64.01      155.03      8.72 o 
   5   1   5    22268.27    23080.27    466.23 o 
   7   1   5    10367.59     9722.73    254.08 o 
   9   1   5    56419.49    58681.66   1400.27 o 
  11   1   5      955.13      849.66     28.89 o 
  13   1   5     5370.66     4740.96    322.27 o 
  15   1   5      106.89       94.46     15.76 o 
  17   1   5     6928.47     6914.87    192.24 o 
  19   1   5     4371.58     4191.35    152.43 o 
  21   1   5      136.81      163.40     30.36 o 
  23   1   5     3908.70     3895.46    147.64 o 
  25   1   5       71.79      144.87     30.36 o 
  27   1   5        0.54       60.52     23.91 o 
 -36   2   5      232.22      265.75     36.81 o 
 -34   2   5      471.30      569.12     49.67 o 
 -32   2   5     2617.21     2787.65    118.23 o 
 -30   2   5     3068.94     3070.43    167.94 o 
 -28   2   5      151.63      238.10     33.59 o 
 -26   2   5     1686.94     1727.13     64.58 o 
 -24   2   5      477.30      451.64     25.68 o 
 -22   2   5     7014.22     6937.32    326.81 o 
 -20   2   5    17947.20    18471.19    418.83 o 
 -18   2   5      826.74      566.31     23.91 o 
 -16   2   5    12727.42    13138.62    298.49 o 
 -14   2   5     1223.00      867.93     50.52 o 
 -12   2   5      248.16      169.05     13.83 o 
 -10   2   5      895.13      670.35     27.00 o 
  -8   2   5    11615.19    12697.88    353.76 o 
  -6   2   5    34041.02    36197.46    831.19 o 
  -4   2   5    27774.48    28966.68    665.13 o 
  -2   2   5      349.81      308.58     13.33 o 
   0   2   5     1578.87     1416.68     36.64 o 
   2   2   5     6593.10     6327.61    166.71 o 
   4   2   5      602.39      469.57     36.31 o 
   6   2   5    26356.17    28168.77    716.25 o 
   8   2   5      873.37     1124.75     41.14 o 
  10   2   5     2480.18     2583.13     78.92 o 
  12   2   5     6100.33     5373.58    385.81 o 
  14   2   5      682.49      650.78     34.36 o 
  16   2   5     7205.75     6995.27    240.56 o 
  18   2   5      570.25      554.65     34.36 o 
  20   2   5     7183.76     6853.09    249.64 o 
  22   2   5     3951.95     3979.30    297.30 o 
  24   2   5        2.16       45.69     23.91 o 
  26   2   5      152.56      234.19     34.87 o 
  28   2   5      122.22      260.71     35.30 o 
 -35   3   5       84.84      172.03     33.59 o 
 -33   3   5       13.02       49.93     40.85 o 
 -31   3   5      637.13      693.58     49.67 o 
 -29   3   5       37.65       99.32     27.14 o 
 -27   3   5     1146.43     1098.96     62.52 o 
 -25   3   5      534.36      524.34     35.03 o 
 -23   3   5     1025.97      901.92     41.92 o 
 -21   3   5     3768.59     3677.23    112.51 o 
 -19   3   5        2.72       10.89      9.08 o 
 -17   3   5      991.56      935.22     44.98 o 
 -15   3   5      109.37      171.61     11.97 o 
 -13   3   5     8502.21     9941.47    232.69 o 
 -11   3   5      875.31     1097.18     44.16 o 
  -9   3   5     6780.68     7721.57    219.24 o 
  -7   3   5     2981.65     3154.02     79.26 o 
  -5   3   5    39323.59    45713.45   1046.35 o 
  -3   3   5    59967.81    65156.73   1490.41 o 
  -1   3   5     4883.40     4952.60    108.10 o 
   1   3   5    35634.59    39031.06    869.34 o 
   3   3   5        2.99       -1.51     11.35 o 
   5   3   5     2898.72     2630.80     77.20 o 
   7   3   5     2538.76     2649.40     79.56 o 
   9   3   5     6625.57     6572.47    178.57 o 
  11   3   5     1092.51     1130.67     99.86 o 
  13   3   5     1415.14     1425.12     53.61 o 
  15   3   5     1837.26     1690.87     62.05 o 
  17   3   5     2225.94     2089.08     86.24 o 
  19   3   5      709.99      658.40     40.85 o 
  21   3   5     1701.04     1715.22     86.24 o 
  23   3   5        2.68       -0.91     38.58 o 
  25   3   5      477.91      590.72     59.01 o 
  27   3   5       78.83      114.99     28.35 o 
 -34   4   5       70.01       89.35     30.36 o 
 -32   4   5      406.49      451.05     46.46 o 
 -30   4   5     1944.78     1795.52     87.87 o 
 -28   4   5     6938.59     6808.99    246.13 o 
 -26   4   5     2167.07     2237.97    101.06 o 
 -24   4   5     6315.49     6204.30    224.05 o 
 -22   4   5       78.65       73.94     19.25 o 
 -20   4   5     4997.97     5080.80    249.68 o 
 -18   4   5     5990.38     5929.16    148.29 o 
 -16   4   5       88.95      114.79     13.64 o 
 -14   4   5     6266.40     5837.31    171.16 o 
 -12   4   5    12335.28    11615.17    328.42 o 
 -10   4   5      378.92      170.90     16.47 o 
  -8   4   5     6914.95     6842.09    163.34 o 
  -6   4   5     6944.47     6351.38    154.18 o 
  -4   4   5    20432.51    21562.09    499.01 o 
  -2   4   5     7511.77     8921.72    214.60 o 
   0   4   5     3056.27     2554.04     77.38 o 
   2   4   5       84.68       65.67     16.55 o 
   4   4   5     5971.13     5351.27    146.83 o 
   6   4   5    27235.99    27308.28   1116.58 o 
   8   4   5     4671.63     4484.57    142.98 o 
  10   4   5     4156.82     3663.31    131.63 o 
  12   4   5    14597.65    14404.62    376.98 o 
  14   4   5     2008.20     1671.84     72.62 o 
  16   4   5     3912.94     3912.13    281.42 o 
  18   4   5      480.94      525.52     36.31 o 
  20   4   5     4107.78     4158.34    217.87 o 
  22   4   5     1487.38     1678.83    102.13 o 
  24   4   5      392.54      440.34     45.39 o 
  26   4   5       98.70      235.75     54.47 o 
 -33   5   5      167.96      171.09     34.87 o 
 -31   5   5      738.61      697.22     57.50 o 
 -29   5   5       24.71       36.31     25.68 o 
 -27   5   5     3688.54     3581.68    146.01 o 
 -25   5   5     1510.72     1403.87     75.37 o 
 -23   5   5      598.65      535.29     46.46 o 
 -21   5   5     6442.71     6049.33    217.96 o 
 -19   5   5      344.87      343.40     22.41 o 
 -17   5   5    20057.81    20940.21    491.35 o 
 -15   5   5    11648.53    11934.30    286.80 o 
 -13   5   5     7903.02     7885.98    229.49 o 
 -11   5   5    36420.62    36730.02   1012.01 o 
  -9   5   5       21.53       24.21     13.10 o 
  -7   5   5    32971.67    34169.74   1197.26 o 
  -5   5   5    12455.30    12985.47    517.69 o 
  -3   5   5     6877.48     5673.31    180.71 o 
  -1   5   5    16126.41    17283.03    460.23 o 
   1   5   5      141.50      113.35     16.02 o 
   3   5   5     8774.82     8729.05    234.00 o 
   5   5   5     3515.28     3307.52     99.00 o 
   7   5   5     2952.99     2939.90     91.42 o 
   9   5   5    10366.65    10165.53    344.96 o 
  11   5   5     2415.57     2350.95    170.21 o 
  13   5   5     3545.80     3507.96    254.18 o 
  15   5   5     1337.96     1306.58    106.67 o 
  17   5   5     1825.15     1769.63    133.90 o 
  19   5   5     1700.42     1764.14     93.05 o 
  21   5   5      116.63      179.81     70.35 o 
  23   5   5     1777.44     2005.38    147.52 o 
  25   5   5     1322.41     1546.48    217.87 o 
 -32   6   5      626.88      706.17     60.98 o 
 -30   6   5        7.31       29.50     34.04 o 
 -28   6   5       65.43       75.65     28.35 o 
 -26   6   5      755.72      666.93     56.10 o 
 -24   6   5     1209.21     1225.65    108.94 o 
 -22   6   5     1637.37     1488.35     78.58 o 
 -20   6   5        5.98        6.81     22.47 o 
 -18   6   5      540.59      542.98     47.66 o 
 -16   6   5       16.83        1.96     12.58 o 
 -14   6   5     2131.54     2191.79     75.91 o 
 -12   6   5      158.81      137.27     24.87 o 
 -10   6   5     4834.59     4819.71    318.66 o 
  -8   6   5     5241.84     4617.92    262.54 o 
  -6   6   5     4268.59     3889.39    101.37 o 
  -4   6   5       52.70       63.83     13.21 o 
  -2   6   5     2691.12     2845.67     89.65 o 
   0   6   5     3971.35     4283.80    125.30 o 
   2   6   5    12003.88    12040.35    540.14 o 
   4   6   5     1294.30     1208.85     62.03 o 
   6   6   5     7196.56     6640.35    183.77 o 
   8   6   5     9848.08     9475.22    295.03 o 
  10   6   5     8418.79     8011.56    238.30 o 
  12   6   5     4076.95     4004.09    145.25 o 
  14   6   5     2164.49     1978.66    199.71 o 
  16   6   5     2468.37     2319.05    133.90 o 
  18   6   5      962.88      947.10     74.89 o 
  20   6   5      399.21      438.88     61.28 o 
  22   6   5       29.88       40.85     28.89 o 
 -29   7   5      637.08      649.60     93.05 o 
 -27   7   5       28.73       27.23     28.89 o 
 -25   7   5      215.61      253.99     59.01 o 
 -23   7   5        2.12       13.01     43.12 o 
 -21   7   5       40.80       58.16     25.08 o 
 -19   7   5      527.00      506.54     70.35 o 
 -17   7   5     3286.58     3143.82    131.59 o 
 -15   7   5     1205.39     1191.70     56.74 o 
 -13   7   5       19.06       41.53     19.42 o 
 -11   7   5       13.63      -11.06     14.68 o 
  -9   7   5     4391.95     3956.49    240.36 o 
  -7   7   5      704.55      677.73     76.30 o 
  -5   7   5       22.40       42.96     17.97 o 
  -3   7   5     1464.87     1534.83     51.51 o 
  -1   7   5     3278.32     3085.50    145.25 o 
   1   7   5      628.09      759.66     47.66 o 
   3   7   5      183.77      246.97     31.62 o 
   5   7   5     1251.33     1107.57     62.03 o 
   7   7   5     1272.53     1087.37     62.52 o 
   9   7   5        3.85       -3.89     21.79 o 
  11   7   5      224.15      298.59     29.50 o 
  13   7   5      407.58      411.81     30.93 o 
  15   7   5      644.20      819.55    102.13 o 
  17   7   5        5.23        9.08     25.68 o 
  19   7   5       33.87       63.55     32.10 o 
  21   7   5      363.88      383.88     48.14 o 
 -26   8   5     2197.54     2237.96    110.69 o 
 -24   8   5      629.88      567.15     54.56 o 
 -22   8   5      515.47      469.45    118.01 o 
 -20   8   5     1393.55     1364.51     78.58 o 
 -18   8   5      904.48      857.24     59.31 o 
 -16   8   5     1437.57     1349.73     75.37 o 
 -14   8   5     3140.37     3013.76    126.75 o 
 -12   8   5      713.96      690.87     66.55 o 
 -10   8   5     1832.04     1831.53    124.65 o 
  -8   8   5       21.13       38.46     17.33 o 
  -6   8   5     1011.23      949.42     74.71 o 
  -4   8   5      181.84      141.82     31.62 o 
  -2   8   5        7.19       -0.91     23.91 o 
   0   8   5      670.51      635.45     72.62 o 
   2   8   5     2256.99     2316.80    100.15 o 
   4   8   5      109.46       94.78     27.14 o 
   6   8   5     1248.30     1237.84     68.95 o 
   8   8   5     1261.61     1135.43     67.17 o 
  10   8   5      439.87      396.88     43.24 o 
  12   8   5      676.66      648.11     61.28 o 
  14   8   5      429.91      359.43     46.46 o 
  16   8   5      535.54      482.25     51.05 o 
  18   8   5       10.44        2.52     28.35 o 
 -23   9   5      835.88      850.98     63.95 o 
 -21   9   5      286.41      323.81     44.59 o 
 -19   9   5       39.52       31.51     27.14 o 
 -17   9   5       30.12       17.02     25.08 o 
 -15   9   5       45.53       61.28     43.12 o 
 -13   9   5     1457.41     1438.25     78.58 o 
 -11   9   5      124.04      177.02     40.85 o 
  -9   9   5       59.89       77.16     20.96 o 
  -7   9   5      367.66      362.46     37.29 o 
  -5   9   5       16.48       22.69     23.91 o 
  -3   9   5      385.58      430.56     70.35 o 
  -1   9   5      113.39      123.20     33.59 o 
   1   9   5      560.81      559.86     55.55 o 
   3   9   5      864.29      994.03     90.78 o 
   5   9   5       72.89       84.73     28.35 o 
   7   9   5      142.78      179.98     38.58 o 
   9   9   5      627.84      681.53     56.10 o 
  11   9   5       28.50       36.58     27.14 o 
  13   9   5       55.48      101.29     30.36 o 
 -16  10   5      469.56      544.75     54.56 o 
 -14  10   5        3.32       34.04     25.08 o 
 -12  10   5       30.37       62.74     27.14 o 
 -10  10   5        0.80       68.08     31.77 o 
  -6  10   5       48.12       17.02     25.08 o 
  -4  10   5      451.68      476.95     59.01 o 
  -2  10   5     1398.76     1303.36    104.40 o 
   0  10   5      155.88      176.53     36.94 o 
   2  10   5      840.55      861.25    118.01 o 
   4  10   5       13.00       49.93     40.85 o 
   6  10   5     2231.79     2605.36    177.02 o 
   8  10   5      127.70      195.18     54.47 o 
 -34   0   6      169.95      281.42     49.93 o 
 -32   0   6    17260.23    19231.57    626.38 o 
 -30   0   6    11777.81    11982.86    399.43 o 
 -28   0   6     8800.86     8968.99    304.11 o 
 -26   0   6    14102.30    15096.58    494.75 o 
 -24   0   6    10058.71    10108.26    335.88 o 
 -22   0   6    15671.50    15704.80    508.36 o 
 -20   0   6      334.34      249.64     22.69 o 
 -18   0   6    32627.26    35544.59   1121.12 o 
 -16   0   6     2124.00     1938.14     72.62 o 
 -14   0   6    34080.59    38721.87   1220.98 o 
 -12   0   6     2456.62     2736.99    145.25 o 
 -10   0   6      230.17      390.96     23.91 o 
  -8   0   6    55872.01    58895.27   1973.48 o 
  -6   0   6   208139.98   219820.81   5730.84 o 
  -4   0   6    12058.15    13051.57    346.67 o 
  -2   0   6    23558.61    25147.94    662.34 o 
   0   0   6       78.89      130.50     10.89 o 
   2   0   6      239.22      133.30     10.89 o 
   4   0   6    11146.78     9258.24    251.05 o 
   6   0   6     8908.02    10208.12    331.34 o 
   8   0   6    37667.30    38299.74   1207.36 o 
  10   0   6    30732.82    33388.59   1053.04 o 
  12   0   6      238.23      236.03     22.69 o 
  14   0   6     1524.71     1602.25     99.86 o 
  16   0   6     1197.73     1025.80     77.16 o 
  18   0   6     1913.82     2019.84    122.55 o 
  20   0   6     1265.85     1084.81     86.24 o 
  22   0   6      438.94      440.28     63.55 o 
  24   0   6        6.42       27.23     36.31 o 
  26   0   6      203.65      263.26     49.93 o 
 -35   1   6     1029.27     1065.98     62.03 o 
 -33   1   6      712.76      691.53     49.67 o 
 -31   1   6     1329.71     1394.94     59.62 o 
 -29   1   6     8186.99     8579.03    244.67 o 
 -27   1   6       88.93       79.50     16.05 o 
 -25   1   6    11100.83    11374.01    306.38 o 
 -23   1   6     1561.30     1536.52     48.14 o 
 -21   1   6     3892.09     3460.33     88.22 o 
 -19   1   6    28779.04    29809.95    667.21 o 
 -17   1   6     1482.15     1667.04     45.39 o 
 -15   1   6    11477.73    11658.47    317.73 o 
 -13   1   6      235.91      356.06     15.97 o 
 -11   1   6     4163.37     4052.77     99.04 o 
  -9   1   6     5425.19     4815.63    138.00 o 
  -7   1   6     5180.04     5529.79    130.76 o 
  -5   1   6    66163.72    76998.85   1425.61 o 
  -3   1   6    83799.35    91602.13   1690.21 o 
  -1   1   6    18863.55    21391.88    400.10 o 
   1   1   6       26.16       59.03      7.86 o 
   3   1   6     4537.60     4475.92     87.72 o 
   5   1   6     3144.14     2535.07     56.87 o 
   7   1   6     3494.93     4127.43     90.12 o 
   9   1   6     1531.24     1406.93     48.70 o 
  11   1   6      851.27      890.50     36.94 o 
  13   1   6      422.88      366.24     34.04 o 
  15   1   6     1488.52     1264.25     49.47 o 
  17   1   6      171.28      140.23     27.14 o 
  19   1   6      164.90      160.71     30.36 o 
  21   1   6      203.44      205.76     38.58 o 
  23   1   6       81.54      117.54     30.36 o 
  25   1   6        3.79       26.33     23.91 o 
  27   1   6       89.38      170.48     30.36 o 
 -36   2   6        0.56       22.69     31.77 o 
 -34   2   6      129.84      170.93     31.62 o 
 -32   2   6     3255.88     3374.99    136.15 o 
 -30   2   6      582.06      626.52     45.80 o 
 -28   2   6      286.84      332.32     30.21 o 
 -26   2   6     2125.09     2068.60     72.14 o 
 -24   2   6     2769.35     2444.31     82.29 o 
 -22   2   6      483.55      429.75     36.31 o 
 -20   2   6       28.18        6.81      9.63 o 
 -18   2   6     2555.41     2455.20     68.08 o 
 -16   2   6     9750.69     9580.58    199.95 o 
 -14   2   6     4574.37     4377.77    106.13 o 
 -12   2   6     1149.73     1059.54     38.37 o 
 -10   2   6     2598.18     2271.37     71.50 o 
  -8   2   6     2439.89     2774.36     84.71 o 
  -6   2   6     7052.04     7032.02    165.13 o 
  -4   2   6    14475.86    13068.75    283.68 o 
  -2   2   6     1642.91     1789.51     42.24 o 
   0   2   6    15727.22    16266.66    331.79 o 
   2   2   6     3544.81     3836.19    105.63 o 
   4   2   6    28928.03    31099.23    787.32 o 
   6   2   6     6321.57     6069.38    162.41 o 
   8   2   6    18912.82    19300.63    723.96 o 
  10   2   6    12967.58    12455.08    342.69 o 
  12   2   6     1117.15     1108.49     44.50 o 
  14   2   6      791.35      777.93     37.77 o 
  16   2   6     1082.52     1098.49     56.74 o 
  18   2   6     3438.54     3410.46    215.60 o 
  20   2   6     3968.77     3925.77    146.01 o 
  22   2   6      373.80      361.81     68.08 o 
  24   2   6       92.52       91.66     34.04 o 
  26   2   6        7.66       54.47     27.23 o 
 -37   3   6      163.23      273.55     38.51 o 
 -35   3   6      467.95      585.90    102.13 o 
 -33   3   6      756.48      770.49     56.10 o 
 -31   3   6      365.61      331.72     38.51 o 
 -29   3   6     1430.21     1416.30     72.99 o 
 -27   3   6     7514.39     7646.57    219.81 o 
 -25   3   6      232.08      261.49     27.23 o 
 -23   3   6     1295.64     1315.76     52.87 o 
 -21   3   6     8191.25     7980.02    224.70 o 
 -19   3   6    15018.47    15235.69    485.33 o 
 -17   3   6    10863.97    10381.27    215.52 o 
 -15   3   6     5151.68     5204.80    153.63 o 
 -13   3   6     5960.58     5459.94    158.74 o 
 -11   3   6       33.32       34.09     11.24 o 
  -9   3   6     4187.25     3837.71    115.25 o 
  -7   3   6    11000.16    10919.32    255.78 o 
  -5   3   6     6913.41     6488.75    155.71 o 
  -3   3   6    33884.80    33104.68    762.87 o 
  -1   3   6      535.18      526.22     19.07 o 
   1   3   6     3394.57     2996.63     74.09 o 
   3   3   6     2832.73     2753.37     80.53 o 
   5   3   6    17524.96    17612.95    452.48 o 
   7   3   6    34868.37    35836.73    911.66 o 
   9   3   6     5023.57     4577.93    130.72 o 
  11   3   6     5543.80     5404.88    188.37 o 
  13   3   6    12503.59    12460.03    329.12 o 
  15   3   6     2333.67     2319.17     90.78 o 
  17   3   6    10115.41    10207.00    285.95 o 
  19   3   6      213.60      273.21     29.37 o 
  21   3   6     5958.39     5707.38    524.25 o 
  23   3   6     3249.16     3533.29    229.22 o 
  25   3   6       30.66       74.89     34.04 o 
 -36   4   6       14.93       52.20     43.12 o 
 -34   4   6       85.05       77.16     28.89 o 
 -32   4   6      166.83      154.32     33.59 o 
 -30   4   6      729.16      701.86     54.56 o 
 -28   4   6       10.69       38.43     36.31 o 
 -26   4   6     1826.81     1592.88     90.78 o 
 -24   4   6     2471.93     2493.20     84.54 o 
 -22   4   6     3907.41     3829.88    119.59 o 
 -20   4   6     5066.73     5176.18    180.15 o 
 -18   4   6     1856.24     1866.75     58.32 o 
 -16   4   6    21762.57    22523.56    625.40 o 
 -14   4   6       51.36       56.65     15.49 o 
 -12   4   6    24860.87    26936.89    744.96 o 
 -10   4   6     3761.84     3270.75     83.08 o 
  -8   4   6     1483.58     1571.96     44.40 o 
  -6   4   6     2385.65     1658.75     47.17 o 
  -4   4   6      200.44      124.82     12.95 o 
  -2   4   6       14.77       67.71     11.68 o 
   0   4   6     3167.95     3053.83     76.78 o 
   2   4   6      109.55      116.52     36.02 o 
   4   4   6      126.74       59.49     27.23 o 
   6   4   6     1289.11     1409.32     72.62 o 
   8   4   6     1072.48      836.91     47.66 o 
  10   4   6     2568.92     2220.03     72.95 o 
  12   4   6     2217.69     2204.51     73.87 o 
  14   4   6      965.60      949.76     45.32 o 
  16   4   6     6964.67     6686.97    297.30 o 
  18   4   6       35.71       60.95     19.84 o 
  20   4   6     4227.61     4245.81    274.61 o 
  22   4   6       77.45      103.51     23.35 o 
  24   4   6     2330.59     2502.05    331.34 o 
 -33   5   6        2.12       27.23     40.85 o 
 -31   5   6       42.61       58.47     29.50 o 
 -29   5   6       58.67       86.48     38.58 o 
 -27   5   6     1771.54     1865.37     91.09 o 
 -25   5   6      121.90      163.91     32.10 o 
 -23   5   6      275.57      240.84     34.87 o 
 -21   5   6     3170.91     3020.30    105.47 o 
 -19   5   6     8976.24     8698.39    213.90 o 
 -17   5   6      611.96      629.35     30.57 o 
 -15   5   6      820.68      804.23     42.60 o 
 -13   5   6       11.12       -3.68     12.58 o 
 -11   5   6     3393.56     3533.73    183.51 o 
  -9   5   6     1860.02     1740.71     50.96 o 
  -7   5   6     4243.87     4163.41    150.06 o 
  -5   5   6     4015.94     4131.59    111.53 o 
  -3   5   6      661.54      620.11     25.89 o 
  -1   5   6      560.84      611.46     26.52 o 
   1   5   6      638.42      646.12     39.26 o 
   3   5   6     7246.71     6758.80    184.20 o 
   5   5   6     4010.61     3813.18    179.29 o 
   7   5   6      790.88      628.69     33.59 o 
   9   5   6      470.14      496.00     30.93 o 
  11   5   6     2637.14     2554.79    186.10 o 
  13   5   6      234.16      295.96     36.31 o 
  15   5   6      176.31      196.21     26.03 o 
  17   5   6      146.82      161.10     23.35 o 
  19   5   6      141.94      145.60     38.58 o 
  21   5   6      383.97      423.49     36.31 o 
  23   5   6      477.46      617.06     63.55 o 
 -32   6   6      936.47     1012.55    111.20 o 
 -30   6   6     1134.46     1200.15     73.82 o 
 -28   6   6        2.75        6.81     25.68 o 
 -26   6   6     1762.77     1811.49    131.63 o 
 -24   6   6      107.10       64.68     27.23 o 
 -22   6   6     2637.81     2368.59    105.77 o 
 -20   6   6     1468.15     1347.58     72.16 o 
 -18   6   6     6908.53     6405.96    163.54 o 
 -16   6   6     6544.44     6257.88    229.26 o 
 -14   6   6       58.53       37.82     15.72 o 
 -12   6   6     3402.09     3195.55    164.78 o 
 -10   6   6      552.86      521.79     35.26 o 
  -8   6   6     8280.83     8077.28    367.54 o 
  -6   6   6     4096.71     4033.47    106.00 o 
  -4   6   6      327.95      304.41     19.97 o 
  -2   6   6     2956.29     3005.99    121.68 o 
   0   6   6        8.03        0.38     18.47 o 
   2   6   6     1884.08     1725.21    115.74 o 
   4   6   6     3948.70     3725.55    145.25 o 
   6   6   6      182.27      199.34     25.08 o 
   8   6   6     5023.18     4453.17    240.56 o 
  10   6   6      784.80      730.02     38.49 o 
  12   6   6      186.09      199.47     26.03 o 
  14   6   6     1732.95     1618.76     90.78 o 
  16   6   6       16.69       39.80     24.96 o 
  18   6   6     1305.23     1407.35     59.62 o 
  20   6   6     2549.68     2656.49    249.64 o 
  22   6   6       95.95      195.50     43.12 o 
 -29   7   6      614.94      761.32     65.74 o 
 -27   7   6      174.59      177.48     35.30 o 
 -25   7   6      918.41      880.35     62.52 o 
 -23   7   6       23.05       16.34     27.23 o 
 -21   7   6       59.54       59.54     29.50 o 
 -19   7   6       12.22       18.16     31.77 o 
 -17   7   6      317.24      333.58     30.21 o 
 -15   7   6      151.63      178.72     27.15 o 
 -13   7   6     2924.05     2910.43    143.58 o 
 -11   7   6     1335.31     1253.60     68.67 o 
  -9   7   6     5995.21     5805.30    393.69 o 
  -7   7   6     2160.54     2057.10    151.07 o 
  -5   7   6     1114.86     1063.75     77.71 o 
  -3   7   6     1655.53     1506.11    231.49 o 
  -1   7   6       40.83       42.36     16.24 o 
   1   7   6    10575.65    10635.93    385.81 o 
   3   7   6     4683.88     4430.46    226.95 o 
   5   7   6     1588.64     1456.88    111.20 o 
   7   7   6     3804.35     3376.82    134.34 o 
   9   7   6      316.43      353.31     61.28 o 
  11   7   6     2784.52     2709.46     95.32 o 
  13   7   6      141.14      193.58     24.96 o 
  15   7   6      147.36      166.19     24.96 o 
  17   7   6      614.03      665.72     45.39 o 
  19   7   6       33.57       11.75     31.77 o 
 -26   8   6       24.64       72.89     27.14 o 
 -24   8   6        0.40       19.57     25.08 o 
 -22   8   6      157.39      118.10     33.59 o 
 -20   8   6      190.87      148.55     34.87 o 
 -18   8   6        8.90       34.44     27.14 o 
 -16   8   6      650.32      643.75     52.30 o 
 -14   8   6       25.58       72.62     25.68 o 
 -12   8   6       81.39      106.57     20.96 o 
 -10   8   6      277.51      335.18     29.79 o 
  -8   8   6     3933.26     3855.98    298.99 o 
  -6   8   6     1038.95     1031.42     68.22 o 
  -4   8   6      142.06      112.76     30.36 o 
  -2   8   6      403.69      326.53     43.24 o 
   0   8   6     1033.62     1017.36    127.09 o 
   2   8   6      163.26      133.51     30.36 o 
   4   8   6      753.89      669.71     51.05 o 
   6   8   6       34.12       51.91     25.08 o 
   8   8   6        0.45        3.63     38.58 o 
  10   8   6      207.55      227.76     43.12 o 
  12   8   6      184.28      140.71     34.87 o 
  14   8   6      631.71      598.67     61.28 o 
  16   8   6      147.54      142.88     36.81 o 
 -23   9   6      148.10      184.53     43.12 o 
 -21   9   6      449.59      441.72     49.67 o 
 -19   9   6      153.55      219.11     36.81 o 
 -17   9   6       18.31       38.86     25.08 o 
 -15   9   6      121.52      131.95     36.31 o 
 -13   9   6      147.78      172.48     45.39 o 
 -11   9   6      101.60      101.48     22.35 o 
  -9   9   6      890.23      977.57     79.84 o 
  -7   9   6      354.70      332.57     43.12 o 
  -5   9   6      307.95      311.69     41.35 o 
  -3   9   6     1140.12     1084.92     90.78 o 
  -1   9   6       16.74        4.54     27.14 o 
   1   9   6      845.22      814.18    118.01 o 
   3   9   6        4.46        4.54     36.31 o 
   5   9   6     1146.59     1189.21    104.40 o 
   7   9   6      279.73      392.61     93.05 o 
   9   9   6      187.71      234.47     36.81 o 
  11   9   6      586.64      637.55     56.74 o 
 -16  10   6        3.95       -2.42     31.77 o 
 -14  10   6       58.79      104.52     28.35 o 
 -12  10   6      901.88      994.03     86.24 o 
  -8  10   6       48.06       65.06     28.35 o 
  -6  10   6      949.58      965.85    167.94 o 
  -4  10   6       42.76       35.24     27.14 o 
  -2  10   6     1751.98     1697.69    208.79 o 
   0  10   6      404.71      465.90     54.28 o 
   2  10   6      937.73      765.61     68.50 o 
   4  10   6      669.39      835.17    108.94 o 
   6  10   6      387.78      571.91     77.16 o 
 -37   1   7     1174.31     1425.23    113.47 o 
 -35   1   7      499.63      671.77     72.62 o 
 -33   1   7     1983.40     2235.60    136.17 o 
 -31   1   7     8459.68     9142.16    260.20 o 
 -29   1   7     1819.56     1814.35     77.16 o 
 -27   1   7     1200.14     1241.41     61.28 o 
 -25   1   7       10.84       24.96     12.84 o 
 -23   1   7     6448.50     6440.38    155.64 o 
 -21   1   7     5503.45     5437.68    131.59 o 
 -19   1   7     3255.27     3316.98     95.32 o 
 -17   1   7        9.87        4.54     11.35 o 
 -15   1   7     2658.56     2163.35     56.13 o 
 -13   1   7     3555.47     3400.65     84.07 o 
 -11   1   7     9660.41    10236.29    287.36 o 
  -9   1   7      582.29      381.80     20.96 o 
  -7   1   7    75831.64    83005.41   1896.55 o 
  -5   1   7    20385.87    20474.07    382.24 o 
  -3   1   7     6093.16     6612.20    126.70 o 
  -1   1   7     2368.38     1846.41     39.47 o 
   1   1   7     4919.12     4733.98     92.83 o 
   3   1   7    15100.63    14785.57    279.00 o 
   5   1   7    26047.74    26036.11    528.84 o 
   7   1   7      817.16      883.37     25.20 o 
   9   1   7     6666.67     6343.15    172.87 o 
  11   1   7     3419.42     3350.90    122.55 o 
  13   1   7     2439.21     2293.92     73.87 o 
  15   1   7      765.38      674.25     44.93 o 
  17   1   7     1916.35     1942.25    106.67 o 
  19   1   7     2715.02     2530.01    104.27 o 
  21   1   7     2149.59     2017.37    108.94 o 
  23   1   7      158.83      272.02     36.81 o 
  25   1   7        8.75       59.01     22.69 o 
 -38   2   7      104.34      113.47     45.39 o 
 -36   2   7      154.63      162.45     31.77 o 
 -34   2   7     4543.41     4527.90    173.84 o 
 -32   2   7      777.12      806.75     59.01 o 
 -30   2   7      506.68      525.38     34.36 o 
 -28   2   7     6308.95     6630.25    193.75 o 
 -26   2   7      417.86      413.93     30.93 o 
 -24   2   7    12645.05    12648.37    346.32 o 
 -22   2   7     1920.77     1936.23     93.05 o 
 -20   2   7     7415.17     7316.88    183.83 o 
 -18   2   7    38423.49    38933.32    789.19 o 
 -16   2   7     3396.46     3303.98    101.17 o 
 -14   2   7    14135.99    14438.71    403.34 o 
 -12   2   7      702.15      726.81     30.50 o 
 -10   2   7    33701.27    37043.73   1017.17 o 
  -8   2   7     2345.62     1616.35     41.94 o 
  -6   2   7     1746.08     1886.67     52.78 o 
  -4   2   7       79.67       49.97     15.07 o 
  -2   2   7    20325.39    20546.18    419.08 o 
   0   2   7     1169.58     1164.97     30.65 o 
   2   2   7     2014.28     1684.62     40.62 o 
   4   2   7     2266.73     2417.03     86.24 o 
   6   2   7    14249.10    15353.28    639.99 o 
   8   2   7    17938.33    18108.56    587.80 o 
  10   2   7       22.96        8.57     36.31 o 
  12   2   7     9893.42     9179.41    374.46 o 
  14   2   7      165.77      152.96     22.66 o 
  16   2   7    16659.11    16391.44    431.72 o 
  18   2   7     4312.36     4174.46    192.91 o 
  20   2   7      910.25      922.16    111.20 o 
  22   2   7     2662.55     2553.57    156.59 o 
  24   2   7        7.03       36.31     25.68 o 
 -37   3   7      116.83      167.97     33.59 o 
 -35   3   7      405.30      436.43     44.59 o 
 -33   3   7      167.03      281.42     38.11 o 
 -31   3   7      451.32      472.75     44.93 o 
 -29   3   7       68.20      110.73     27.14 o 
 -27   3   7     1169.66     1162.77     50.17 o 
 -25   3   7     4504.30     4200.82    129.17 o 
 -23   3   7      240.29      162.80     22.69 o 
 -21   3   7     3792.01     3892.06    118.20 o 
 -19   3   7     1911.10     2078.69     64.23 o 
 -17   3   7     6384.42     6201.05    181.37 o 
 -15   3   7     7701.66     8686.48    248.76 o 
 -13   3   7    11974.25    12857.33    361.56 o 
 -11   3   7    21381.09    24344.58    673.27 o 
  -9   3   7     5035.80     5012.77    148.44 o 
  -7   3   7    23419.08    24495.01    566.68 o 
  -5   3   7    18285.20    19407.32    451.37 o 
  -3   3   7    20043.18    19709.83    403.05 o 
  -1   3   7     1054.21     1087.51     30.34 o 
   1   3   7      552.65      408.23     28.09 o 
   3   3   7        3.49       18.80     11.35 o 
   5   3   7      409.33      374.47     25.08 o 
   7   3   7       30.76       20.88     15.11 o 
   9   3   7      758.10      575.56     33.59 o 
  11   3   7       19.73        2.72     24.96 o 
  13   3   7      368.16      243.07     26.81 o 
  15   3   7     1252.31     1192.06     51.16 o 
  17   3   7      261.79      266.39     26.81 o 
  19   3   7      994.63     1011.69     99.86 o 
  21   3   7      153.92      192.58     33.59 o 
  23   3   7      876.10      907.99     79.43 o 
  25   3   7      622.00      870.68     63.55 o 
 -36   4   7      266.68      368.03     43.24 o 
 -34   4   7      173.00      199.74     36.81 o 
 -32   4   7      266.81      209.83     34.87 o 
 -30   4   7       23.70       36.31     31.77 o 
 -28   4   7        6.18       15.01     20.68 o 
 -26   4   7      848.55      841.80     42.60 o 
 -24   4   7      626.37      530.09     70.35 o 
 -22   4   7      982.68      905.94     62.49 o 
 -20   4   7      778.55      762.14     33.07 o 
 -18   4   7    10649.49    10422.56    312.66 o 
 -16   4   7     9630.26     9962.43    284.71 o 
 -14   4   7      134.43      150.86     17.33 o 
 -12   4   7      181.63      240.74     20.96 o 
 -10   4   7     6374.91     5625.94    166.47 o 
  -8   4   7     3165.22     2728.54    109.27 o 
  -6   4   7     7670.15     7727.81    250.93 o 
  -4   4   7      111.62      100.30     10.11 o 
  -2   4   7     9319.53     9202.03    220.06 o 
   0   4   7      480.85      383.20     17.61 o 
   2   4   7      585.77      529.54     26.03 o 
   4   4   7     4148.31     3930.48    112.24 o 
   6   4   7       95.91      101.51     18.47 o 
   8   4   7    14232.08    14239.35    426.66 o 
  10   4   7     7707.44     7331.39    202.69 o 
  12   4   7       82.83       53.42     19.25 o 
  14   4   7      323.16      270.22     34.04 o 
  16   4   7      300.68      335.83     30.21 o 
  18   4   7     3658.81     3706.35    192.91 o 
  20   4   7      908.38      946.33     49.93 o 
  22   4   7     1646.89     1866.22    172.48 o 
  24   4   7      706.02      840.46    113.47 o 
 -35   5   7      187.89      210.18     36.81 o 
 -33   5   7       46.08       63.55     45.39 o 
 -31   5   7      584.87      561.31     54.56 o 
 -29   5   7      424.21      481.28     48.14 o 
 -27   5   7      584.04      564.07     65.81 o 
 -25   5   7     2897.20     2683.92    115.01 o 
 -23   5   7       17.75       22.80     18.21 o 
 -21   5   7     9247.55     9147.36    294.53 o 
 -19   5   7     3441.53     3526.59    126.20 o 
 -17   5   7     5088.26     4994.36    151.95 o 
 -15   5   7      853.56      813.61     38.37 o 
 -13   5   7     2134.88     1987.39     70.76 o 
 -11   5   7      202.48      151.12     20.64 o 
  -9   5   7      642.29      735.99     36.50 o 
  -7   5   7      222.27      198.62     14.71 o 
  -5   5   7     2584.90     2253.38     63.44 o 
  -3   5   7      928.21      866.48     32.61 o 
  -1   5   7       18.91       27.23     12.18 o 
   1   5   7      835.57      806.42     35.98 o 
   3   5   7     4600.23     4360.99    154.32 o 
   5   5   7     4000.90     3892.29    154.32 o 
   7   5   7     6916.42     6457.96    180.90 o 
   9   5   7       12.32       13.62     18.47 o 
  11   5   7     6508.21     5978.72    170.99 o 
  13   5   7      577.08      589.74     37.77 o 
  15   5   7     7143.21     7150.53    203.67 o 
  17   5   7      714.40      728.33     42.60 o 
  19   5   7     2566.35     2829.61    242.83 o 
  21   5   7     3010.90     3200.60    249.64 o 
 -32   6   7      165.53      159.26     36.81 o 
 -30   6   7      550.22      532.20     61.28 o 
 -28   6   7      132.31      177.14     35.30 o 
 -26   6   7     1141.23     1086.44     65.74 o 
 -24   6   7      600.15      609.44     51.35 o 
 -22   6   7        1.92      -22.69     19.26 o 
 -20   6   7     3824.61     3357.18     95.22 o 
 -18   6   7     6053.99     6118.32    157.49 o 
 -16   6   7      121.25      153.88     21.74 o 
 -14   6   7     6811.26     5995.65    314.61 o 
 -12   6   7     2648.58     2371.50    251.92 o 
 -10   6   7     9825.68     9182.76    567.12 o 
  -8   6   7      175.35      182.15     23.40 o 
  -6   6   7      335.63      292.86     25.31 o 
  -4   6   7      104.55      164.61     16.04 o 
  -2   6   7     2341.83     2253.73    213.33 o 
   0   6   7     1504.90     1241.12     72.62 o 
   2   6   7     7726.72     7146.88    367.66 o 
   4   6   7     4363.74     3805.58    156.59 o 
   6   6   7      241.74      229.29     26.03 o 
   8   6   7      101.72      124.17     22.66 o 
  10   6   7      790.02      770.57     43.12 o 
  12   6   7     1252.12     1156.39     52.06 o 
  14   6   7      163.71      228.94     26.81 o 
  16   6   7      293.26      408.05     61.28 o 
  18   6   7       21.41       63.40     29.50 o 
  20   6   7       95.71      149.22     54.47 o 
 -31   7   7     1940.36     2213.32    110.69 o 
 -29   7   7     1839.44     1859.66    113.47 o 
 -27   7   7      259.73      295.66     41.72 o 
 -25   7   7     1075.05     1136.96     70.39 o 
 -23   7   7      394.23      448.62     59.01 o 
 -21   7   7     5319.90     5190.50    198.99 o 
 -19   7   7     2480.05     2186.69     83.84 o 
 -17   7   7     7872.99     7743.08    289.84 o 
 -15   7   7     3484.72     3306.75    134.24 o 
 -13   7   7     2342.45     2290.70    108.78 o 
 -11   7   7    10775.34    10646.95    651.19 o 
  -9   7   7     1952.29     1784.32    133.85 o 
  -7   7   7    22160.17    21883.54   1278.75 o 
  -5   7   7       19.95       33.47     25.08 o 
  -3   7   7     2140.64     1875.35    233.76 o 
  -1   7   7        5.82       24.21     16.24 o 
   1   7   7      790.15      745.64     43.36 o 
   3   7   7     1032.92     1069.89     72.62 o 
   5   7   7     3542.99     3319.38    132.98 o 
   7   7   7      547.90      612.71     49.67 o 
   9   7   7     2185.30     2027.37     73.87 o 
  11   7   7     1258.20     1153.78     65.81 o 
  13   7   7     1038.03     1066.83     51.16 o 
  15   7   7      407.69      508.80     61.28 o 
  17   7   7      108.91      179.73     26.81 o 
 -26   8   7        3.82       57.14     31.77 o 
 -24   8   7     1201.20     1224.97     75.37 o 
 -22   8   7      689.51      711.27     58.79 o 
 -20   8   7      509.26      514.95     51.05 o 
 -18   8   7     2901.61     2888.67    126.75 o 
 -16   8   7        1.48       11.35     19.26 o 
 -14   8   7     5754.60     5947.44    371.57 o 
 -12   8   7     3700.97     3844.92    249.37 o 
 -10   8   7     1122.46     1039.28     95.18 o 
  -8   8   7    14057.08    14581.01   1095.96 o 
  -6   8   7        1.44       34.89     29.50 o 
  -4   8   7    14252.54    13483.57   1881.40 o 
  -2   8   7     2312.94     2158.88    288.22 o 
   0   8   7     2869.54     2551.06    283.68 o 
   2   8   7     5980.80     6453.21    250.28 o 
   4   8   7        8.99      -18.16     29.50 o 
   6   8   7     1900.06     1822.37     87.87 o 
   8   8   7      244.17      273.60     38.11 o 
  10   8   7     1322.53     1205.93    140.71 o 
  12   8   7      728.68      687.41     57.50 o 
  14   8   7       53.70      144.71     40.85 o 
 -23   9   7      176.83      190.90     38.11 o 
 -21   9   7      305.39      301.54     44.59 o 
 -19   9   7      334.61      346.88     49.93 o 
 -17   9   7      788.68      797.00     62.03 o 
 -15   9   7     1438.33     1425.23    108.94 o 
 -13   9   7       99.92      196.54     34.04 o 
 -11   9   7     1860.60     1904.90    121.62 o 
  -9   9   7      271.08      373.38     63.55 o 
  -7   9   7      165.77      204.29     36.81 o 
  -5   9   7      128.74      133.69     34.87 o 
  -3   9   7     1205.10     1266.51    231.49 o 
  -1   9   7     2942.95     2729.81    317.73 o 
   1   9   7      246.20      194.53     38.11 o 
   3   9   7      129.17      141.39     54.47 o 
   5   9   7       75.76       81.70     40.85 o 
   7   9   7      165.76      186.10     54.47 o 
   9   9   7      917.85      919.52     62.03 o 
  11   9   7       12.16        0.00     27.14 o 
 -16  10   7        3.54       64.55     28.35 o 
 -14  10   7      323.30      376.73     54.47 o 
 -10  10   7       14.76       31.77     40.85 o 
  -8  10   7        3.41       -9.36     25.08 o 
  -6  10   7       83.60       83.29     31.62 o 
  -4  10   7       39.59       28.75     28.35 o 
  -2  10   7      359.41      375.82     49.05 o 
   0  10   7       46.12       37.27     30.36 o 
   2  10   7      380.06      370.94     51.05 o 
   4  10   7        1.18       21.69     26.81 o 
 -36   0   8     2925.16     3435.99    204.25 o 
 -34   0   8     1437.21     1565.94    113.47 o 
 -32   0   8      657.12      599.14     68.08 o 
 -30   0   8     3055.82     3072.88    181.56 o 
 -28   0   8     1060.35      921.41     49.93 o 
 -26   0   8       85.58      158.86     22.69 o 
 -24   0   8     1444.69     1166.51     54.47 o 
 -22   0   8     9428.46     9468.27    313.19 o 
 -20   0   8    26132.51    26162.57    830.63 o 
 -18   0   8    10802.22    10398.76    335.88 o 
 -16   0   8       20.28       90.78     13.62 o 
 -14   0   8    15762.33    15155.59    726.23 o 
 -12   0   8      597.84      688.51     33.59 o 
 -10   0   8    35470.62    36427.86   1225.84 o 
  -8   0   8     8031.32     8620.77    230.76 o 
  -6   0   8    19565.88    19840.59    523.78 o 
  -4   0   8    19228.63    19980.91    527.95 o 
  -2   0   8       51.38       33.47     15.89 o 
   0   0   8    18065.48    18513.94    492.78 o 
   2   0   8     2003.58     2053.07    115.74 o 
   4   0   8   108650.32   110364.30   2890.27 o 
   6   0   8    13571.79    12818.96    345.07 o 
   8   0   8     3413.13     3281.03     99.00 o 
  10   0   8     1306.60     1071.19     77.16 o 
  12   0   8       15.74        4.54     27.23 o 
  14   0   8     2912.29     2886.78    158.86 o 
  16   0   8      766.65      676.31     68.08 o 
  18   0   8       72.14       86.24     36.31 o 
  20   0   8     1906.82     1665.80    113.47 o 
  22   0   8     1737.91     1761.12    118.01 o 
  24   0   8       43.72      140.71     40.85 o 
 -39   1   8       24.22       99.86     40.85 o 
 -37   1   8      479.76      649.07     77.16 o 
 -35   1   8       23.86       29.50     25.68 o 
 -33   1   8     2288.76     2177.89     79.69 o 
 -31   1   8     1064.40     1099.54    104.40 o 
 -29   1   8        3.35        9.08     15.76 o 
 -27   1   8      678.30      598.65     34.36 o 
 -25   1   8       64.49       47.45     15.76 o 
 -23   1   8     3987.27     3666.85     94.64 o 
 -21   1   8     5912.08     6293.06    149.22 o 
 -19   1   8     6343.42     6233.97    304.11 o 
 -17   1   8    13579.98    13257.75    353.43 o 
 -15   1   8      287.33      295.71     31.94 o 
 -13   1   8     3065.46     3132.19     95.12 o 
 -11   1   8     6792.75     7018.49    200.83 o 
  -9   1   8     5387.07     5599.99    134.86 o 
  -7   1   8    31735.63    33510.10    623.17 o 
  -5   1   8     5554.70     6663.85    128.17 o 
  -3   1   8    13725.68    14669.92    275.70 o 
  -1   1   8     2056.58     1928.80     41.21 o 
   1   1   8     6480.75     6664.19    128.69 o 
   3   1   8    18002.34    17716.66    334.22 o 
   5   1   8       27.11       22.43      6.21 o 
   7   1   8    16858.91    16667.61    431.99 o 
   9   1   8     3819.07     3159.34     94.73 o 
  11   1   8      544.65      479.31     30.21 o 
  13   1   8     2404.11     2123.53     88.22 o 
  15   1   8      261.13      242.38     33.59 o 
  17   1   8     1116.59     1178.21     64.19 o 
  19   1   8      758.96      706.72     51.05 o 
  21   1   8      473.79      587.57     49.67 o 
  23   1   8      274.25      366.53     41.72 o 
  25   1   8      486.34      722.79     56.74 o 
 -38   2   8     1146.24     1175.59    104.40 o 
 -36   2   8      385.27      503.82     44.59 o 
 -34   2   8      548.45      590.19     49.67 o 
 -32   2   8      306.94      343.69     30.21 o 
 -30   2   8        4.83       -8.17     15.11 o 
 -28   2   8      496.01      524.90     49.93 o 
 -26   2   8      148.03      114.36     19.25 o 
 -24   2   8     2691.42     2773.30     88.66 o 
 -22   2   8      538.91      505.58     30.21 o 
 -20   2   8     2495.37     2457.33     78.92 o 
 -18   2   8     3447.64     3088.79    112.86 o 
 -16   2   8      413.43      244.68     19.11 o 
 -14   2   8     1692.06     1973.47     65.51 o 
 -12   2   8     1586.47     1542.65     54.12 o 
 -10   2   8    18907.37    21292.29    589.21 o 
  -8   2   8    12769.64    14948.60    346.77 o 
  -6   2   8     2578.36     2800.89     63.25 o 
  -4   2   8     3663.99     4815.41    103.63 o 
  -2   2   8     2489.98     2768.68     62.86 o 
   0   2   8      121.10      152.93      8.84 o 
   2   2   8     4006.86     3998.66    111.42 o 
   4   2   8     1453.78     1411.96     68.39 o 
   6   2   8      597.29      523.41     29.37 o 
   8   2   8     3873.59     3845.36    249.64 o 
  10   2   8      791.81      549.23     30.93 o 
  12   2   8      230.56      174.68     22.69 o 
  14   2   8      486.93      421.83     30.93 o 
  16   2   8       28.26       63.55     25.68 o 
  18   2   8      146.89      196.17     54.47 o 
  20   2   8       48.99       40.85     36.31 o 
  22   2   8     2102.59     2068.80     97.59 o 
  24   2   8      665.48      779.18     77.16 o 
 -37   3   8       17.57       39.94     22.66 o 
 -35   3   8      608.49      551.47     49.05 o 
 -33   3   8     4505.75     4604.81    177.07 o 
 -31   3   8      432.30      508.57     68.08 o 
 -29   3   8        6.34       13.20     18.16 o 
 -27   3   8      754.20      700.46     38.49 o 
 -25   3   8     1956.21     1655.41     61.85 o 
 -23   3   8     9328.94     9003.13    320.00 o 
 -21   3   8       73.97       60.26     20.03 o 
 -19   3   8    11068.86    11468.88    274.44 o 
 -17   3   8     6599.39     6821.87    199.74 o 
 -15   3   8     1956.63     1986.11     67.23 o 
 -13   3   8     1552.04     1497.89     54.12 o 
 -11   3   8     1178.49     1302.43     48.00 o 
  -9   3   8    10580.97    10841.25    255.78 o 
  -7   3   8     5825.84     5178.42    126.42 o 
  -5   3   8    14686.63    15722.50    367.48 o 
  -3   3   8     2271.47     2446.45     88.44 o 
  -1   3   8      476.61      455.91     17.84 o 
   1   3   8     3520.68     3882.82    106.86 o 
   3   3   8     6190.67     6246.66    170.95 o 
   5   3   8     5599.47     5321.18    149.20 o 
   7   3   8     9601.51     9034.25   1014.46 o 
   9   3   8     6746.10     6272.84    172.87 o 
  11   3   8      841.86      826.20     41.14 o 
  13   3   8     1740.44     1523.76     59.62 o 
  15   3   8      414.58      449.97     33.59 o 
  17   3   8     6231.18     6095.62    281.42 o 
  19   3   8     4857.28     5131.73    354.04 o 
  21   3   8       20.93       25.72     28.35 o 
  23   3   8      677.42      815.36     63.55 o 
 -36   4   8      498.14      605.58     54.28 o 
 -34   4   8      566.08      635.67     52.88 o 
 -32   4   8      476.80      546.04     51.35 o 
 -30   4   8     3064.01     3078.94    129.72 o 
 -28   4   8      117.78      106.60     19.84 o 
 -26   4   8     7028.83     6534.61    191.77 o 
 -24   4   8       79.57       91.12     19.25 o 
 -22   4   8     8318.97     8017.19    271.00 o 
 -20   4   8     2808.97     2944.84     91.78 o 
 -18   4   8     9524.77     9832.41    282.85 o 
 -16   4   8     8187.51     8195.24    237.53 o 
 -14   4   8      996.43     1043.32     43.62 o 
 -12   4   8      425.96      403.28     26.21 o 
 -10   4   8      532.35      465.24     27.87 o 
  -8   4   8     1189.47     1243.50     38.06 o 
  -6   4   8       49.52       33.70      9.82 o 
  -4   4   8      221.48      295.49     17.42 o 
  -2   4   8     2440.84     2407.48     58.00 o 
   0   4   8      789.88      673.59     28.31 o 
   2   4   8     7410.07     7669.01    231.72 o 
   4   4   8      902.44      817.79     49.93 o 
   6   4   8    10437.06    10044.58    683.11 o 
   8   4   8     2585.11     2643.36     83.84 o 
  10   4   8     4776.54     4658.77    195.18 o 
  12   4   8     2329.75     2236.47     77.20 o 
  14   4   8      257.25      307.82     31.77 o 
  16   4   8     3444.57     3465.89    170.21 o 
  18   4   8        7.96       34.50     22.66 o 
  20   4   8     1343.10     1426.56    145.25 o 
  22   4   8      220.35      286.60     90.78 o 
 -35   5   8       13.00       28.30     27.14 o 
 -33   5   8      598.94      686.87    104.40 o 
 -31   5   8     1182.53      983.46     65.74 o 
 -29   5   8      255.72      338.66     70.35 o 
 -27   5   8        9.87       24.64     21.79 o 
 -25   5   8      266.53      285.86     23.51 o 
 -23   5   8     3337.89     3050.55    108.14 o 
 -21   5   8       62.21       50.73     16.46 o 
 -19   5   8     2141.10     1799.99    108.52 o 
 -17   5   8     3532.42     3555.07    114.41 o 
 -15   5   8      351.97      357.42     26.21 o 
 -13   5   8     2523.42     2450.05     83.86 o 
 -11   5   8     1528.09     1381.46     54.91 o 
  -9   5   8     7269.59     6778.96    201.24 o 
  -7   5   8     2940.31     2744.32    116.20 o 
  -5   5   8     2320.14     2008.05     58.78 o 
  -3   5   8      662.76      811.45     31.78 o 
  -1   5   8      358.27      263.77     23.35 o 
   1   5   8        1.24       -9.08     16.05 o 
   3   5   8       19.35       -6.05     14.18 o 
   5   5   8       36.17       33.42     18.16 o 
   7   5   8       84.50       69.83     19.25 o 
   9   5   8       63.19       38.76     19.25 o 
  11   5   8      972.49      794.68     45.39 o 
  13   5   8      321.14      339.58     30.21 o 
  15   5   8      237.19      319.89     30.21 o 
  17   5   8      932.23      975.12     97.59 o 
  19   5   8     1103.88     1193.81    106.67 o 
  21   5   8        5.52       16.06     20.43 o 
 -32   6   8       94.52      145.94     70.35 o 
 -30   6   8     3509.66     3602.85    153.66 o 
 -28   6   8     1217.28     1160.63     79.43 o 
 -26   6   8     2718.72     2593.09    138.44 o 
 -24   6   8     1946.04     1736.04     86.48 o 
 -22   6   8     3075.33     3113.44     89.65 o 
 -20   6   8    11646.78    11007.78    270.81 o 
 -18   6   8      451.92      450.98     33.85 o 
 -16   6   8     4795.24     4438.28    238.38 o 
 -14   6   8      780.43      630.68     48.09 o 
 -12   6   8     3357.27     3227.80    230.95 o 
 -10   6   8     3797.76     3661.61    187.98 o 
  -8   6   8      729.86      525.53     46.84 o 
  -6   6   8     1020.42     1170.69     82.29 o 
  -4   6   8     2019.00     2174.74    149.79 o 
  -2   6   8      286.82      277.17     27.44 o 
   0   6   8     1346.08     1435.39     93.05 o 
   2   6   8        2.89        8.32     17.00 o 
   4   6   8     2896.99     2789.45     89.42 o 
   6   6   8     5792.05     5319.99    272.34 o 
   8   6   8     1131.75     1045.41     47.84 o 
  10   6   8     1936.77     1931.47    122.55 o 
  12   6   8     4463.06     4130.94    306.38 o 
  14   6   8     2846.21     2991.99    188.37 o 
  16   6   8     3101.56     3248.77    163.40 o 
  18   6   8        0.06       42.67     22.66 o 
 -31   7   8        3.27       79.07     30.36 o 
 -29   7   8     1175.29     1186.98     73.82 o 
 -27   7   8      606.23      481.81     51.35 o 
 -25   7   8      355.38      414.29     48.14 o 
 -23   7   8      329.27      391.76     46.46 o 
 -21   7   8        3.83       27.84     23.91 o 
 -19   7   8       25.43       63.96     19.97 o 
 -17   7   8     2749.92     2790.33    178.40 o 
 -15   7   8     1188.66     1149.58     79.46 o 
 -13   7   8     6263.49     6419.64    379.09 o 
 -11   7   8     9985.92    10074.06    581.42 o 
  -9   7   8       41.93       28.96     19.22 o 
  -7   7   8     9452.73     9285.21    864.67 o 
  -5   7   8       73.92      139.43     32.10 o 
  -3   7   8     8482.55     8237.11   1023.54 o 
  -1   7   8     4219.13     3713.58    551.48 o 
   1   7   8     2470.82     2185.35    251.91 o 
   3   7   8     5226.77     4875.52    180.84 o 
   5   7   8      501.61      550.70     47.82 o 
   7   7   8     1197.70     1188.31     53.44 o 
   9   7   8       81.71       79.89     22.66 o 
  11   7   8     1597.58     1642.54     83.97 o 
  13   7   8      357.26      385.10     34.36 o 
  15   7   8        1.32       70.56     34.04 o 
 -28   8   8      662.47      772.56     62.52 o 
 -26   8   8       16.82       40.58     27.14 o 
 -24   8   8        1.03       15.89     25.08 o 
 -22   8   8      265.27      295.71     41.35 o 
 -20   8   8      872.25      933.91     65.27 o 
 -18   8   8      840.10      871.35     95.32 o 
 -16   8   8       46.89       54.47     20.96 o 
 -14   8   8      123.90      159.10     24.37 o 
 -12   8   8        0.18       24.62     17.97 o 
 -10   8   8      895.93      939.83    114.41 o 
  -8   8   8       47.86       49.93     28.89 o 
  -6   8   8      101.05       49.21     30.36 o 
  -4   8   8      204.15      174.87     45.39 o 
  -2   8   8     1354.93     1105.17     93.05 o 
   0   8   8     1209.54     1070.95     72.62 o 
   2   8   8        4.55       -7.38     25.08 o 
   4   8   8       39.16       33.92     40.85 o 
   6   8   8      717.48      794.27     55.55 o 
   8   8   8      625.60      515.04     83.97 o 
  10   8   8        2.14      -28.65     25.08 o 
  12   8   8        2.47        8.73     19.25 o 
 -23   9   8      480.95      523.16     54.28 o 
 -21   9   8     1749.11     1807.06     96.29 o 
 -19   9   8      322.47      357.04     44.59 o 
 -17   9   8     3093.84     2845.93    181.56 o 
 -15   9   8       52.57      106.52     27.14 o 
 -13   9   8     1789.06     1832.42     75.40 o 
 -11   9   8     1119.67     1147.79     81.70 o 
  -9   9   8      512.57      617.46    113.47 o 
  -7   9   8     2266.66     2384.75    340.42 o 
  -5   9   8      144.22      161.32     36.81 o 
  -3   9   8     1774.79     1690.39    179.29 o 
  -1   9   8      292.72      318.76     44.59 o 
   1   9   8     1759.36     1582.32    333.61 o 
   3   9   8      792.89      796.02    145.25 o 
   5   9   8      131.88      163.65     40.02 o 
   7   9   8      912.19      971.34     99.86 o 
   9   9   8      111.06      104.40     54.47 o 
 -16  10   8     2081.55     2351.18    158.86 o 
 -12  10   8       13.79      -27.23     36.31 o 
 -10  10   8     1116.95     1190.62    236.03 o 
  -8  10   8     1031.11     1163.33    190.64 o 
  -6  10   8      314.42      455.72     63.55 o 
  -4  10   8     2052.62     2081.24    136.17 o 
  -2  10   8      468.94      588.59     60.73 o 
   0  10   8     2837.65     2630.95    324.54 o 
   2  10   8       77.95       51.29     31.77 o 
 -39   1   9      116.94      167.94     49.93 o 
 -37   1   9     2200.41     2355.72    158.86 o 
 -35   1   9     1699.54     1669.43     86.66 o 
 -33   1   9      575.99      540.91     46.46 o 
 -31   1   9       22.11       16.51     15.76 o 
 -29   1   9     2681.07     2374.59     80.42 o 
 -27   1   9       36.08       57.49     18.16 o 
 -25   1   9     5419.42     5127.76    151.83 o 
 -23   1   9     2099.55     1780.45     61.17 o 
 -21   1   9     1197.32     1131.68     40.85 o 
 -19   1   9    41005.56    42208.14    940.33 o 
 -17   1   9    11622.26    11517.97    272.32 o 
 -15   1   9    10644.42    10789.63    304.81 o 
 -13   1   9     8500.95     9470.47    268.06 o 
 -11   1   9    21815.32    22801.64    628.66 o 
  -9   1   9    88736.44    95490.14   1971.86 o 
  -7   1   9        8.68       82.46      7.70 o 
  -5   1   9    20245.32    21357.54    400.66 o 
  -3   1   9      124.37      207.10     13.59 o 
  -1   1   9     6306.89     5684.27    111.60 o 
   1   1   9      898.21      766.92     24.90 o 
   3   1   9      241.93      259.22     12.92 o 
   5   1   9     4111.96     3830.40     87.09 o 
   7   1   9     8366.22     7800.23    186.18 o 
   9   1   9     2816.05     2373.51     68.02 o 
  11   1   9     1825.01     1675.57     73.82 o 
  13   1   9       10.37        9.08     22.69 o 
  15   1   9     5755.64     5776.09    200.58 o 
  17   1   9     4028.04     4241.73    174.75 o 
  19   1   9      587.85      673.42     52.88 o 
  21   1   9     1914.45     2176.96     99.50 o 
  23   1   9      758.17     1009.46     62.52 o 
 -38   2   9      515.93      499.29     72.62 o 
 -36   2   9      626.48      735.31     81.70 o 
 -34   2   9     1195.12     1124.48     52.87 o 
 -32   2   9     4740.87     4625.26    142.28 o 
 -30   2   9      629.45      661.39     37.77 o 
 -28   2   9       45.93       36.69     18.47 o 
 -26   2   9     2246.88     2145.83     74.15 o 
 -24   2   9      263.95      180.07     22.66 o 
 -22   2   9    13128.32    13394.50    362.88 o 
 -20   2   9    12107.04    12723.63    302.77 o 
 -18   2   9     9833.43    10277.74    292.24 o 
 -16   2   9     9232.88    10642.02    301.20 o 
 -14   2   9     3532.59     3757.92    114.41 o 
 -12   2   9    25975.86    27479.12    758.34 o 
 -10   2   9     5469.34     5347.57    130.30 o 
  -8   2   9    26013.74    26845.70    619.44 o 
  -6   2   9    48028.46    51340.75   1034.50 o 
  -4   2   9     4216.43     4598.60    100.37 o 
  -2   2   9    36617.86    38986.57    788.37 o 
   0   2   9      742.95      683.00     22.93 o 
   2   2   9     7335.17     6867.34    134.01 o 
   4   2   9    38002.77    38511.30    864.44 o 
   6   2   9     3013.99     2828.54     77.55 o 
   8   2   9    10823.93    10650.12    283.49 o 
  10   2   9     1967.31     1759.60     62.97 o 
  12   2   9     1052.48      988.23     44.50 o 
  14   2   9     5193.69     5228.26    182.86 o 
  16   2   9      432.37      428.77     43.12 o 
  18   2   9     4402.88     4437.70    231.49 o 
  20   2   9     1350.26     1363.07     73.61 o 
  22   2   9      153.13      246.97     36.81 o 
 -37   3   9      138.85      221.36     61.28 o 
 -35   3   9      234.67      262.39     34.87 o 
 -33   3   9      443.89      524.14     47.82 o 
 -31   3   9     2480.11     2289.19     81.10 o 
 -29   3   9     3164.02     3073.77    102.35 o 
 -27   3   9     1605.11     1386.51     70.35 o 
 -25   3   9     1753.43     1621.98    113.47 o 
 -23   3   9       96.10       71.11     24.96 o 
 -21   3   9     1405.06     1473.40     57.12 o 
 -19   3   9     2679.00     2697.22     88.04 o 
 -17   3   9      149.53       75.65     15.72 o 
 -15   3   9       26.32       58.32     12.58 o 
 -13   3   9     4221.45     4387.99    133.60 o 
 -11   3   9    12355.49    13563.00    382.48 o 
  -9   3   9     1238.31     1409.83     40.62 o 
  -7   3   9    22886.67    25610.84    592.61 o 
  -5   3   9      706.42      880.75     26.83 o 
  -3   3   9    17669.29    18996.68    389.92 o 
  -1   3   9     2815.84     3036.96     70.64 o 
   1   3   9    19802.23    20006.22    456.40 o 
   3   3   9     7047.19     6345.57    205.43 o 
   5   3   9     3364.21     3366.86    101.45 o 
   7   3   9     5164.28     4846.69    142.98 o 
   9   3   9     2248.83     2056.86    138.44 o 
  11   3   9     6605.65     6271.42    388.08 o 
  13   3   9      117.00      114.99     21.79 o 
  15   3   9     1284.43     1207.44     83.97 o 
  17   3   9        5.95       40.85     45.39 o 
  19   3   9     1360.70     1392.31    163.40 o 
  21   3   9       93.79      132.01     70.35 o 
 -36   4   9       82.68       84.22     28.35 o 
 -34   4   9     1059.15     1019.27     65.74 o 
 -32   4   9     2533.06     2527.95    115.01 o 
 -30   4   9       53.27       83.97     25.68 o 
 -28   4   9       12.34       18.57     18.16 o 
 -26   4   9      524.73      471.61     49.93 o 
 -24   4   9     3493.75     3364.79     98.76 o 
 -22   4   9     6503.12     6458.35    295.14 o 
 -20   4   9      168.08      163.52     21.74 o 
 -18   4   9     1044.25     1017.78     44.40 o 
 -16   4   9      452.77      395.78     28.68 o 
 -14   4   9     4715.80     4482.94    137.13 o 
 -12   4   9     1133.22     1078.84     45.37 o 
 -10   4   9     5392.79     5072.39    165.31 o 
  -8   4   9    13711.74    13667.50    335.02 o 
  -6   4   9     1908.85     1482.35     45.53 o 
  -4   4   9      160.18       81.60     11.61 o 
  -2   4   9     5255.18     4682.47    117.39 o 
   0   4   9      105.77      107.22     15.28 o 
   2   4   9      264.27      237.28     22.17 o 
   4   4   9     4260.94     4260.26    124.82 o 
   6   4   9      414.06      289.89     26.03 o 
   8   4   9       53.75       76.81     19.25 o 
  10   4   9      464.68      434.68     54.47 o 
  12   4   9        2.09       -5.45     15.11 o 
  14   4   9      407.53      450.69     34.36 o 
  16   4   9      135.65      141.13     26.03 o 
  18   4   9     1786.69     1644.70    326.81 o 
  20   4   9     1229.70     1216.72    206.52 o 
 -35   5   9     3122.12     3423.42    147.22 o 
 -33   5   9        7.63       63.28     34.04 o 
 -31   5   9     2516.74     2599.13    116.85 o 
 -29   5   9      477.95      502.63     46.46 o 
 -27   5   9      730.22      680.16     39.12 o 
 -25   5   9     3255.48     3281.45    183.96 o 
 -23   5   9        4.37       12.17     15.28 o 
 -21   5   9     2733.53     2609.67     89.95 o 
 -19   5   9     1149.57     1100.00     52.79 o 
 -17   5   9     1621.89     1650.47     63.73 o 
 -15   5   9      825.69      967.86     61.80 o 
 -13   5   9     4250.98     4053.71    127.41 o 
 -11   5   9     7377.33     6897.68    231.79 o 
  -9   5   9       18.51       31.77     19.26 o 
  -7   5   9       85.73       93.21     17.00 o 
  -5   5   9       22.71        4.03     10.11 o 
  -3   5   9     3368.19     3453.29    163.40 o 
  -1   5   9      883.38      727.37     32.24 o 
   1   5   9      523.30      560.22     32.55 o 
   3   5   9     1112.48     1011.77     40.75 o 
   5   5   9       78.20       90.78     21.79 o 
   7   5   9      949.80      772.75     47.66 o 
   9   5   9       28.60       27.23     18.47 o 
  11   5   9     1227.75     1218.43    118.01 o 
  13   5   9      600.09      602.52     40.26 o 
  15   5   9     1323.02     1452.81    213.33 o 
  17   5   9     1262.00     1205.02    111.20 o 
  19   5   9       13.66       81.31     23.35 o 
 -34   6   9      156.70      182.12     56.74 o 
 -32   6   9       64.00       91.01     31.62 o 
 -30   6   9      587.46      737.17     59.31 o 
 -28   6   9     1487.31     1500.49     81.80 o 
 -26   6   9      110.94       92.21     30.36 o 
 -24   6   9       34.01       47.79     15.97 o 
 -22   6   9     1331.27     1301.35     47.82 o 
 -20   6   9      309.92      299.25     28.83 o 
 -18   6   9      563.36      556.00     55.09 o 
 -16   6   9     2113.18     2010.27     75.00 o 
 -14   6   9      380.36      357.41     31.23 o 
 -12   6   9      912.96      757.13     60.77 o 
 -10   6   9      541.21      465.26     33.40 o 
  -8   6   9     1296.31     1494.11     60.63 o 
  -6   6   9      328.76      420.47     43.24 o 
  -4   6   9     3683.95     4140.90    351.77 o 
  -2   6   9        6.83       34.80     16.24 o 
   0   6   9       42.05       74.18     19.84 o 
   2   6   9      499.12      540.36     31.43 o 
   4   6   9     5057.18     4860.65    126.61 o 
   6   6   9      607.84      640.79     36.94 o 
   8   6   9      318.70      347.80     30.21 o 
  10   6   9       16.71       29.12     18.47 o 
  12   6   9      434.48      452.99     34.36 o 
  14   6   9        9.37        4.86     19.84 o 
  16   6   9       59.27       93.47     38.58 o 
 -31   7   9      163.82      227.25     36.81 o 
 -29   7   9     1839.71     1782.47     94.64 o 
 -27   7   9      280.16      303.94     43.24 o 
 -25   7   9     1896.71     1766.57     91.43 o 
 -23   7   9      251.86      292.35     40.02 o 
 -21   7   9      425.97      473.80     31.31 o 
 -19   7   9     3270.05     3147.41    124.55 o 
 -17   7   9      182.88      178.60     24.37 o 
 -15   7   9        4.09       -2.49     17.97 o 
 -13   7   9      309.89      301.24     29.37 o 
 -11   7   9      266.28      273.10     29.37 o 
  -9   7   9     6325.68     6062.93    407.35 o 
  -7   7   9      153.71      246.02     45.39 o 
  -5   7   9      470.80      417.12     46.46 o 
  -3   7   9      382.19      352.49     44.93 o 
  -1   7   9      479.26      502.68     70.35 o 
   1   7   9     1783.63     1598.43    211.06 o 
   3   7   9      575.51      579.08     39.68 o 
   5   7   9     3159.02     3107.07    108.17 o 
   7   7   9     5211.29     5144.73    272.34 o 
   9   7   9      145.12      201.50     31.77 o 
  11   7   9     2148.98     2175.03     80.53 o 
  13   7   9        8.24       56.28     22.66 o 
  15   7   9     4344.13     4739.80    308.65 o 
 -28   8   9      224.91      292.42     43.24 o 
 -26   8   9     1789.12     1972.31    102.70 o 
 -24   8   9      189.76      259.77     45.39 o 
 -22   8   9     1780.67     1731.62     89.87 o 
 -20   8   9      889.26      935.03     86.24 o 
 -18   8   9      641.23      698.87     42.44 o 
 -16   8   9     4801.48     4999.55    248.71 o 
 -14   8   9        8.68       23.57     17.97 o 
 -12   8   9     8542.34     8922.47    525.03 o 
 -10   8   9     1356.44     1440.24    136.17 o 
  -8   8   9     2715.56     2760.67    344.96 o 
  -6   8   9     3736.96     4061.44    417.58 o 
  -4   8   9      173.78      153.49     34.87 o 
  -2   8   9     4303.84     4237.27    546.94 o 
   0   8   9      898.17      875.57     65.74 o 
   2   8   9     1133.04     1053.88     73.61 o 
   4   8   9     1410.02     1400.71     86.48 o 
   6   8   9        2.47        0.00     40.85 o 
   8   8   9     1327.35     1286.94     74.15 o 
  10   8   9      453.95      479.92     49.67 o 
  12   8   9      620.71      733.13     65.81 o 
 -23   9   9     1341.28     1231.59     86.24 o 
 -21   9   9      108.88      140.77     56.74 o 
 -19   9   9      157.23      199.71     45.39 o 
 -17   9   9       18.13       71.29     27.14 o 
 -15   9   9      856.39      958.47     52.28 o 
 -13   9   9     1328.91     1516.18    113.47 o 
 -11   9   9       56.37       72.38     30.36 o 
  -9   9   9      606.69      732.61    113.47 o 
  -7   9   9      311.87      299.97     56.74 o 
  -5   9   9     1560.44     1597.75    147.52 o 
  -3   9   9      476.73      561.35     86.24 o 
  -1   9   9      177.99      199.14     43.12 o 
   1   9   9      921.10      830.45     72.16 o 
   3   9   9      407.46      350.85     49.05 o 
   5   9   9      136.41      177.41     43.12 o 
   7   9   9      308.91      298.77     65.81 o 
 -14  10   9      386.70      553.75     81.70 o 
 -12  10   9      386.70      497.66     56.74 o 
 -10  10   9      242.88      236.81     41.35 o 
  -8  10   9     1315.07     1310.48    220.14 o 
  -6  10   9       69.52       77.38     33.59 o 
  -4  10   9      894.00      865.61     83.97 o 
  -2  10   9       47.62       29.50     32.10 o 
   0  10   9     1113.70      953.10    102.13 o 
 -40   0  10       12.86       18.16     31.77 o 
 -38   0  10      231.72      226.95     54.47 o 
 -36   0  10       93.65       86.24     40.85 o 
 -34   0  10      570.43      603.68     68.08 o 
 -32   0  10     4936.83     5074.56    276.88 o 
 -30   0  10     1697.22     1516.01    108.94 o 
 -28   0  10     1154.71     1080.27     86.24 o 
 -26   0  10     1464.33     1366.23     95.32 o 
 -24   0  10     8673.48     8220.06    272.34 o 
 -22   0  10     9186.33     8360.76    276.88 o 
 -20   0  10       33.23       95.32     18.16 o 
 -18   0  10    47463.89    47395.82   2237.71 o 
 -16   0  10    16431.46    17543.08    839.71 o 
 -14   0  10     6630.59     6275.02    223.04 o 
 -12   0  10     3310.36     2784.74    105.91 o 
 -10   0  10     6998.38     7672.66    208.10 o 
  -8   0  10     8611.02     9384.57    252.65 o 
  -6   0  10     1342.90     1704.14     53.61 o 
  -4   0  10       84.69       41.76      9.63 o 
  -2   0  10       61.81       58.22     15.89 o 
   0   0  10     3792.30     3133.21     93.20 o 
   2   0  10     5606.78     5267.52    149.46 o 
   4   0  10     4172.74     3649.37    107.46 o 
   6   0  10      434.67      351.11     23.91 o 
   8   0  10     8149.78     7393.97    340.42 o 
  10   0  10      144.53      104.40     36.31 o 
  12   0  10     4194.06     3980.67    204.25 o 
  14   0  10      121.32      136.17     40.85 o 
  16   0  10     7741.58     8338.07    394.89 o 
  18   0  10    11739.38    12509.37    571.91 o 
  20   0  10        4.50       49.93     36.31 o 
  22   0  10     2364.82     2510.04    154.32 o 
 -39   1  10       85.98       59.01     40.85 o 
 -37   1  10       19.06       -2.27     22.47 o 
 -35   1  10      232.60      283.19     36.81 o 
 -33   1  10      169.86      151.99     28.89 o 
 -31   1  10     1162.62     1098.04     62.52 o 
 -29   1  10     2457.16     2175.88     76.28 o 
 -27   1  10     1378.00     1155.97     49.47 o 
 -25   1  10      238.87      236.39     29.50 o 
 -23   1  10       56.48       53.56     15.11 o 
 -21   1  10      699.10      708.20     34.36 o 
 -19   1  10    16624.34    17406.88    464.14 o 
 -17   1  10      113.47       75.10     14.68 o 
 -15   1  10     3921.10     3498.30    129.74 o 
 -13   1  10     2475.89     2540.74     81.24 o 
 -11   1  10    10346.22    11130.17    262.05 o 
  -9   1  10     1725.84     1391.13     32.74 o 
  -7   1  10    16849.94    18951.11    356.74 o 
  -5   1  10     5242.87     4893.35     97.31 o 
  -3   1  10      368.47      364.01     14.09 o 
  -1   1  10    15962.28    16033.22    303.04 o 
   1   1  10     1077.33     1084.62     34.12 o 
   3   1  10     1318.94     1297.87     32.58 o 
   5   1  10     3971.98     3399.19     88.02 o 
   7   1  10     1304.97     1163.04     40.06 o 
   9   1  10       93.32      110.57     18.47 o 
  11   1  10      243.36      275.53     32.10 o 
  13   1  10      774.23      837.17     51.35 o 
  15   1  10     1853.84     1922.25     86.66 o 
  17   1  10       61.55       93.41     30.36 o 
  19   1  10      600.15      639.29     83.97 o 
  21   1  10      269.32      344.94     40.02 o 
 -38   2  10      150.71       99.86     45.39 o 
 -36   2  10      433.99      449.63     44.59 o 
 -34   2  10      374.70      418.54     59.01 o 
 -32   2  10     1340.56     1307.74     56.25 o 
 -30   2  10       91.56      109.22     19.84 o 
 -28   2  10     2707.45     2530.98     87.24 o 
 -26   2  10     2347.18     2122.76     95.32 o 
 -24   2  10    11191.47    10163.17    282.46 o 
 -22   2  10      777.02      658.84     47.66 o 
 -20   2  10    13211.57    13624.89    384.71 o 
 -18   2  10     8001.51     8543.63    245.99 o 
 -16   2  10    19921.36    21744.10    604.37 o 
 -14   2  10     5502.77     5717.08    169.37 o 
 -12   2  10      839.79      820.40     36.69 o 
 -10   2  10    13248.84    13506.47    316.01 o 
  -8   2  10    35630.96    39309.42    793.71 o 
  -6   2  10       35.05       68.25     13.80 o 
  -4   2  10     8207.73     8712.81    182.27 o 
  -2   2  10    19560.33    20939.58    394.53 o 
   0   2  10     4409.20     4854.60     96.97 o 
   2   2  10     3327.44     3305.76     86.27 o 
   4   2  10       91.30       81.82     14.68 o 
   6   2  10     1133.92     1040.80     37.94 o 
   8   2  10      835.82      774.64     34.59 o 
  10   2  10     5467.46     5278.20    203.42 o 
  12   2  10       66.21       62.34     23.91 o 
  14   2  10        4.74       29.50     22.47 o 
  16   2  10      141.17      132.46     30.36 o 
  18   2  10     1022.35     1037.27     62.52 o 
  20   2  10      360.56      365.57     43.24 o 
 -37   3  10     2646.14     2810.23    122.79 o 
 -35   3  10     1296.35     1272.43     71.73 o 
 -33   3  10     2160.67     2248.21     83.09 o 
 -31   3  10     3645.72     3885.56    124.24 o 
 -29   3  10      288.80      321.25     52.20 o 
 -27   3  10     2106.36     1970.85     73.53 o 
 -25   3  10      522.48      494.81     45.39 o 
 -23   3  10     5718.51     5266.56    135.56 o 
 -21   3  10    16841.46    16506.33    464.27 o 
 -19   3  10      803.62      879.52     41.97 o 
 -17   3  10     2488.80     2356.64     79.37 o 
 -15   3  10     1604.41     1783.33     63.73 o 
 -13   3  10    11680.77    13338.87    377.29 o 
 -11   3  10    20648.93    21756.05    605.11 o 
  -9   3  10     1013.41      919.58     30.68 o 
  -7   3  10      934.47     1186.01     40.97 o 
  -5   3  10     7913.79     8764.08    184.72 o 
  -3   3  10     1971.70     1886.61     48.42 o 
  -1   3  10    10082.31    10229.43    240.03 o 
   1   3  10     3527.69     3342.05     87.86 o 
   3   3  10    25692.50    24019.51    812.17 o 
   5   3  10    11765.65    11395.88    267.50 o 
   7   3  10     3234.76     2874.97     95.86 o 
   9   3  10      410.20      362.50     26.42 o 
  11   3  10      691.11      697.79     38.49 o 
  13   3  10      995.99      945.74     44.50 o 
  15   3  10      547.46      533.57     59.01 o 
  17   3  10       78.66       81.70     28.89 o 
  19   3  10      516.70      518.82     93.05 o 
 -36   4  10      993.19     1123.67     70.39 o 
 -34   4  10     1552.31     1380.36     78.19 o 
 -32   4  10      213.88      280.16     52.20 o 
 -30   4  10     3913.84     3776.37    121.61 o 
 -28   4  10      264.52      301.51     26.81 o 
 -26   4  10     4264.07     3929.17    124.24 o 
 -24   4  10     1551.16     1521.96     65.59 o 
 -22   4  10     3238.62     3313.25    109.11 o 
 -20   4  10     3725.95     3785.42    120.13 o 
 -18   4  10     1966.74     2011.57     71.60 o 
 -16   4  10      402.67      269.62     25.24 o 
 -14   4  10       37.92       36.40     15.28 o 
 -12   4  10      319.35      388.28     28.59 o 
 -10   4  10      536.59      519.76     31.23 o 
  -8   4  10     1236.17     1289.68    115.69 o 
  -6   4  10     1624.31     1598.49     48.72 o 
  -4   4  10     5051.38     4535.18    101.19 o 
  -2   4  10     4950.35     4641.06    123.56 o 
   0   4  10     3567.14     3615.85     96.58 o 
   2   4  10    12289.44    12018.66    296.47 o 
   4   4  10     1856.15     1815.71     57.67 o 
   6   4  10     7192.89     6892.37    217.72 o 
   8   4  10       63.00       54.12     19.25 o 
  10   4  10     1602.11     1549.65    131.63 o 
  12   4  10      694.32      661.01     38.49 o 
  14   4  10      407.92      347.72     32.68 o 
  16   4  10      170.22      169.28     40.85 o 
  18   4  10      135.52      167.20     34.04 o 
 -35   5  10      267.93      371.45    127.09 o 
 -33   5  10      286.76      398.17     74.89 o 
 -31   5  10      105.17      146.29     32.10 o 
 -29   5  10        0.01       19.45     21.79 o 
 -27   5  10       14.41       12.98     15.28 o 
 -25   5  10       35.02       53.13     15.97 o 
 -23   5  10      817.01      784.37     35.21 o 
 -21   5  10     2569.46     2583.78     94.41 o 
 -19   5  10     2089.61     2036.13     75.09 o 
 -17   5  10       10.58       -1.82     16.47 o 
 -15   5  10      135.20      128.41     21.74 o 
 -13   5  10     2434.38     2265.36    125.27 o 
 -11   5  10     1241.57     1284.98     64.08 o 
  -9   5  10      138.36      156.37     21.37 o 
  -7   5  10       57.94       57.66     18.51 o 
  -5   5  10     1429.70     1255.20    115.74 o 
  -3   5  10     1916.00     1912.84     83.97 o 
  -1   5  10       11.38       14.33     12.95 o 
   1   5  10      427.05      466.72     33.35 o 
   3   5  10     1011.56      936.16     39.28 o 
   5   5  10     7532.92     7150.36    310.97 o 
   7   5  10     1728.84     1617.19     59.15 o 
   9   5  10      431.10      419.21     59.01 o 
  11   5  10        9.15        4.16     18.47 o 
  13   5  10      361.81      369.93     33.59 o 
  15   5  10      733.73      783.15     45.32 o 
  17   5  10      124.12      174.73     43.12 o 
 -34   6  10     1962.23     2142.47    136.17 o 
 -32   6  10       19.02       60.88     27.14 o 
 -30   6  10      524.19      568.75     52.88 o 
 -28   6  10      288.54      343.56     43.24 o 
 -26   6  10     1317.78     1351.40     61.28 o 
 -24   6  10     2459.91     2678.59    118.89 o 
 -22   6  10      249.50      254.70     27.00 o 
 -20   6  10     1841.01     1917.84     78.60 o 
 -18   6  10     4566.49     4568.47    154.59 o 
 -16   6  10      940.08      875.01     46.83 o 
 -14   6  10     1747.95     1744.49     68.87 o 
 -12   6  10     1499.38     1448.84     84.30 o 
 -10   6  10     3252.57     3464.17    123.26 o 
  -8   6  10    10829.43    10889.56    916.87 o 
  -6   6  10      428.67      510.89     48.14 o 
  -4   6  10     4217.27     4103.59    367.66 o 
  -2   6  10      631.11      694.06     56.10 o 
   0   6  10     5022.58     4807.82    167.94 o 
   2   6  10     4061.19     3920.83    106.21 o 
   4   6  10      667.94      634.76     34.54 o 
   6   6  10     4476.41     4308.16    167.80 o 
   8   6  10     2258.66     1932.06     79.43 o 
  10   6  10      387.80      414.56     56.74 o 
  12   6  10      749.91      838.78     44.50 o 
  14   6  10       10.03       -4.19     34.04 o 
  16   6  10     1013.34     1103.61    142.98 o 
 -31   7  10      926.39      990.48     65.74 o 
 -29   7  10       18.03       25.72     23.91 o 
 -27   7  10     2875.30     2800.73    127.90 o 
 -25   7  10     1432.55     1296.15     76.83 o 
 -23   7  10     1554.88     1523.96     55.06 o 
 -21   7  10     2181.78     2382.89    120.88 o 
 -19   7  10      583.44      610.73     40.13 o 
 -17   7  10     7423.99     7514.37    394.27 o 
 -15   7  10     2423.26     2274.75     84.55 o 
 -13   7  10      493.42      493.32     36.50 o 
 -11   7  10     3001.23     2834.10    124.52 o 
  -9   7  10     1245.65     1239.29    186.10 o 
  -7   7  10     4672.97     4465.99    571.91 o 
  -5   7  10      630.65      723.13     59.31 o 
  -3   7  10     2466.20     2121.91    211.06 o 
  -1   7  10     2001.73     1891.98    147.52 o 
   1   7  10       31.63       10.59     23.91 o 
   3   7  10     1354.26     1257.95     79.43 o 
   5   7  10      108.10      155.36     22.78 o 
   7   7  10      171.81      200.21     23.49 o 
   9   7  10     1577.68     1597.48    104.40 o 
  11   7  10      791.07      773.91     56.74 o 
  13   7  10      102.14       98.40     23.35 o 
 -28   8  10      144.14      266.48     41.72 o 
 -26   8  10      442.86      487.47     49.67 o 
 -24   8  10       38.36       94.81     28.35 o 
 -22   8  10        4.66       33.59     23.91 o 
 -20   8  10      368.99      368.77     33.87 o 
 -18   8  10      184.16      198.88     30.83 o 
 -16   8  10      789.16      844.14     47.02 o 
 -14   8  10      367.34      414.98     35.35 o 
 -12   8  10       22.45       46.46     27.14 o 
 -10   8  10        0.81       11.35     25.68 o 
  -8   8  10      533.02      485.00    131.63 o 
  -6   8  10      977.32      823.87     62.52 o 
  -4   8  10       89.32       94.24     33.59 o 
  -2   8  10       57.61       70.23     30.36 o 
   0   8  10        6.79       22.69     28.89 o 
   2   8  10      152.15      157.41     38.51 o 
   4   8  10       36.27       11.35     29.50 o 
   6   8  10        3.69       39.25     49.93 o 
   8   8  10       32.74       60.82     30.21 o 
  10   8  10        3.00       12.18     29.37 o 
 -23   9  10      243.56      268.21     68.08 o 
 -21   9  10     1794.46     1667.82    104.40 o 
 -19   9  10       21.46       81.70     36.31 o 
 -17   9  10      653.40      711.45     43.57 o 
 -15   9  10      277.71      296.56     74.89 o 
 -13   9  10       82.20       77.40     30.36 o 
 -11   9  10     1010.00     1035.35     90.78 o 
  -9   9  10       50.79       66.41     30.36 o 
  -7   9  10     1038.58     1171.20     78.19 o 
  -5   9  10       49.46       50.16     31.62 o 
  -3   9  10      358.45      419.78     52.88 o 
  -1   9  10      244.78      201.32     41.35 o 
   1   9  10      118.98       92.51     33.59 o 
   3   9  10        5.52       -7.21     27.14 o 
   5   9  10      445.75      399.00     52.30 o 
 -14  10  10     1332.82     1650.29    183.83 o 
 -12  10  10      372.18      466.30     77.16 o 
 -10  10  10       93.38      134.20     36.81 o 
  -8  10  10        3.76      -10.84     38.58 o 
  -6  10  10       40.53       72.21     34.87 o 
  -4  10  10      535.75      507.35     58.79 o 
 -39   1  11      370.49      326.80     61.28 o 
 -37   1  11       85.25      118.01     30.36 o 
 -35   1  11      567.74      569.72     51.05 o 
 -33   1  11     1092.22     1003.14     60.73 o 
 -31   1  11     1493.31     1523.10     77.03 o 
 -29   1  11      134.46       88.51     25.68 o 
 -27   1  11     1515.77     1531.45    104.40 o 
 -25   1  11     5793.77     5330.36    161.13 o 
 -23   1  11    16484.66    15245.32    411.03 o 
 -21   1  11     1355.47     1114.36     57.77 o 
 -19   1  11     7967.78     8366.39    241.93 o 
 -17   1  11       50.73       80.03     28.49 o 
 -15   1  11    14984.55    15969.08    446.83 o 
 -13   1  11     6409.26     6127.39    179.86 o 
 -11   1  11      278.90      296.92     90.31 o 
  -9   1  11     9706.71     9603.99    184.26 o 
  -7   1  11    11308.99    12093.33    230.58 o 
  -5   1  11      649.08      588.12     25.64 o 
  -3   1  11      183.26      163.01     10.68 o 
  -1   1  11      144.61      192.64     11.72 o 
   1   1  11     1176.35     1198.41     30.21 o 
   3   1  11    11688.80    11032.76    258.39 o 
   5   1  11     1845.71     1652.36     51.19 o 
   7   1  11      220.14      240.28     19.22 o 
   9   1  11     3817.68     3517.27    129.96 o 
  11   1  11      204.59      233.78     32.10 o 
  13   1  11     9112.13     9310.65    304.85 o 
  15   1  11       35.19       46.99     27.14 o 
  17   1  11     4365.30     4243.02    183.83 o 
  19   1  11     2634.19     2643.10    113.90 o 
 -38   2  11     1336.95     1429.77    118.01 o 
 -36   2  11     1884.60     1906.92     94.31 o 
 -34   2  11        4.25        9.08     29.50 o 
 -32   2  11     1196.87     1213.26     53.61 o 
 -30   2  11      409.05      418.42     30.93 o 
 -28   2  11        1.69       20.88     15.11 o 
 -26   2  11      915.36      696.90     79.43 o 
 -24   2  11     2899.46     2721.73     87.97 o 
 -22   2  11       38.80       24.21     15.72 o 
 -20   2  11     9650.46     8903.32    257.10 o 
 -18   2  11     5129.10     5089.00    152.67 o 
 -16   2  11     5573.86     5927.27    175.46 o 
 -14   2  11     8564.17     9110.97    261.15 o 
 -12   2  11    21135.14    21982.75    510.86 o 
 -10   2  11    72609.24    81761.96   1868.38 o 
  -8   2  11        5.85       74.73      9.70 o 
  -6   2  11    16303.06    17746.15    363.13 o 
  -4   2  11     8645.79     9251.17    195.37 o 
  -2   2  11     7795.03     8525.23    164.98 o 
   0   2  11     7299.73     7052.78    272.99 o 
   2   2  11      232.96      223.05     18.68 o 
   4   2  11     4339.46     3971.52    102.26 o 
   6   2  11     3942.69     3633.58    152.42 o 
   8   2  11      442.86      427.44     30.14 o 
  10   2  11      668.50      705.24     36.94 o 
  12   2  11        1.11       22.69     23.91 o 
  14   2  11     1409.27     1348.82     70.61 o 
  16   2  11     2464.58     2556.42    192.91 o 
  18   2  11      899.51      962.74    111.20 o 
  20   2  11      616.32      724.53    167.94 o 
 -39   3  11      168.14      181.56     54.47 o 
 -37   3  11       90.13      118.01     49.93 o 
 -35   3  11      833.15      859.28     72.62 o 
 -33   3  11       18.48       50.82     29.50 o 
 -31   3  11     2335.89     2269.93     81.10 o 
 -29   3  11      703.67      602.47     35.60 o 
 -27   3  11      337.71      356.09     30.21 o 
 -25   3  11     2398.35     2300.66     80.42 o 
 -23   3  11     1180.30     1305.51     54.12 o 
 -21   3  11      566.48      552.23     33.87 o 
 -19   3  11     2124.40     2157.14     75.09 o 
 -17   3  11      433.73      359.62     26.21 o 
 -15   3  11     5036.89     5073.75    153.68 o 
 -13   3  11      602.52      495.88     30.50 o 
 -11   3  11     3248.21     3246.36    103.79 o 
  -9   3  11      443.32      358.51     18.18 o 
  -7   3  11    11185.04    11338.24    235.78 o 
  -5   3  11       15.69       13.35      7.97 o 
  -3   3  11     5939.96     5744.56    192.99 o 
  -1   3  11     6725.60     6473.52    157.12 o 
   1   3  11      209.62      134.34     18.68 o 
   3   3  11     3511.30     3371.93     91.26 o 
   5   3  11     2064.68     2076.34     63.62 o 
   7   3  11     4134.36     4143.60    109.85 o 
   9   3  11       81.04       38.14     15.62 o 
  11   3  11      380.40      398.14     28.02 o 
  13   3  11      195.47      219.51     26.03 o 
  15   3  11      862.36      882.86     93.05 o 
  17   3  11       33.03       74.89     34.04 o 
  19   3  11      165.50      290.68     56.74 o 
 -36   4  11     3355.15     3591.34    149.01 o 
 -34   4  11     1221.54     1139.76     72.62 o 
 -32   4  11      314.53      398.14     38.58 o 
 -30   4  11     1003.03     1027.14     49.47 o 
 -28   4  11      424.05      457.70     33.59 o 
 -26   4  11     2301.58     2244.15    140.60 o 
 -24   4  11       34.29       21.36     15.97 o 
 -22   4  11     1174.15     1096.92     49.65 o 
 -20   4  11     5468.23     5474.61    167.59 o 
 -18   4  11     3128.48     2722.50     92.49 o 
 -16   4  11     2481.56     2421.33     83.86 o 
 -14   4  11     1005.77      883.65     42.75 o 
 -12   4  11    22435.55    23712.15    661.85 o 
 -10   4  11     2187.45     2037.44     73.08 o 
  -8   4  11     2915.88     2839.45     94.89 o 
  -6   4  11      610.78      743.11     29.80 o 
  -4   4  11     1127.68     1132.67     39.96 o 
  -2   4  11     9135.68     8674.86    208.64 o 
   0   4  11     1020.25      991.78     38.45 o 
   2   4  11     4507.50     3909.95    134.35 o 
   4   4  11     4085.81     3724.55    100.46 o 
   6   4  11      531.91      472.16     28.59 o 
   8   4  11       41.66       60.88     15.97 o 
  10   4  11      209.50      216.60     23.29 o 
  12   4  11     1208.53     1196.82     57.05 o 
  14   4  11     3228.72     3151.33    170.21 o 
  16   4  11      372.26      397.70     61.28 o 
  18   4  11        2.43       66.98     38.58 o 
 -35   5  11     1790.54     1910.96    104.40 o 
 -33   5  11     1893.09     1978.22    115.74 o 
 -31   5  11       88.70      135.67     34.04 o 
 -29   5  11     1172.15     1149.00     53.61 o 
 -27   5  11       10.80       34.02     15.28 o 
 -25   5  11     1823.38     1882.51     88.52 o 
 -23   5  11     1171.21     1299.30     61.25 o 
 -21   5  11      103.94       86.86     19.97 o 
 -19   5  11     3789.89     3788.36    124.50 o 
 -17   5  11     4910.21     5124.08    158.80 o 
 -15   5  11     1048.78     1035.45     68.34 o 
 -13   5  11    20333.22    21954.57    616.08 o 
 -11   5  11     1939.17     2033.67     94.20 o 
  -9   5  11    21959.01    21628.82    692.35 o 
  -7   5  11     5859.23     5575.02    220.14 o 
  -5   5  11     3977.84     3686.76    285.95 o 
  -3   5  11     9253.53     9648.19    438.01 o 
  -1   5  11      469.05      455.22     28.31 o 
   1   5  11     6034.55     6036.42    151.35 o 
   3   5  11     1562.53     1454.51     51.88 o 
   5   5  11       87.78       95.84     18.68 o 
   7   5  11     2962.20     2751.82     83.16 o 
   9   5  11       93.36       89.99     19.22 o 
  11   5  11     2416.22     2341.20    117.47 o 
  13   5  11      115.01      130.22     26.03 o 
  15   5  11      463.31      537.84     65.81 o 
 -34   6  11       16.49       56.74     25.68 o 
 -32   6  11      230.96      288.22     47.66 o 
 -30   6  11     2567.67     2710.98    123.29 o 
 -28   6  11      105.34      108.75     23.35 o 
 -26   6  11     2239.06     2206.75    107.18 o 
 -24   6  11      264.93      305.98     25.85 o 
 -22   6  11     2513.57     2521.03     89.95 o 
 -20   6  11     2613.58     2552.31     91.65 o 
 -18   6  11     3936.96     4083.97    145.76 o 
 -16   6  11    12301.40    12669.22    477.99 o 
 -14   6  11       35.17       44.98     19.97 o 
 -12   6  11      285.39      270.92     29.22 o 
 -10   6  11      257.16      270.32     28.59 o 
  -8   6  11     2119.47     2128.44    242.83 o 
  -6   6  11     6454.09     6068.57    542.41 o 
  -4   6  11      976.29      918.16     62.52 o 
  -2   6  11     1301.82     1149.62    133.90 o 
   0   6  11       15.11      -22.69     22.47 o 
   2   6  11      110.67      125.19     19.64 o 
   4   6  11      416.06      394.16     36.55 o 
   6   6  11      174.33      124.39     20.27 o 
   8   6  11     1356.79     1306.07     55.90 o 
  10   6  11      627.50      561.79     53.25 o 
  12   6  11      115.54      159.37     27.65 o 
  14   6  11       77.20       95.55     26.03 o 
 -31   7  11       18.79       36.31     25.68 o 
 -29   7  11      313.09      393.17     47.82 o 
 -27   7  11       35.85       85.28     30.36 o 
 -25   7  11       75.44       98.74     25.08 o 
 -23   7  11       86.20      143.42     30.59 o 
 -21   7  11     2215.54     2330.73     87.17 o 
 -19   7  11      757.44      724.73     42.75 o 
 -17   7  11      417.47      449.07     35.75 o 
 -15   7  11       54.30       69.50     19.97 o 
 -13   7  11       81.71       94.78     26.62 o 
 -11   7  11     3076.16     2951.80    229.22 o 
  -9   7  11       91.13       89.58     30.36 o 
  -7   7  11     7551.27     7195.69    705.81 o 
  -5   7  11      988.01      851.47     93.05 o 
  -3   7  11      936.12      805.64     62.52 o 
  -1   7  11        0.86      -22.69     22.47 o 
   1   7  11      952.47      816.72     97.59 o 
   3   7  11      932.59      902.56     97.59 o 
   5   7  11        0.32       28.33     20.64 o 
   7   7  11       46.79       36.74     20.23 o 
   9   7  11        0.58       30.41     17.87 o 
  11   7  11        2.74       47.13     36.79 o 
 -28   8  11        3.38       61.14     27.14 o 
 -26   8  11      887.63      933.59    149.79 o 
 -24   8  11      518.63      558.01     52.88 o 
 -22   8  11      446.69      578.53     49.67 o 
 -20   8  11      759.11      743.78     43.48 o 
 -18   8  11      380.22      442.26     36.50 o 
 -16   8  11     1196.35     1302.70     60.89 o 
 -14   8  11       26.31       29.50     25.68 o 
 -12   8  11      609.19      619.58     59.01 o 
 -10   8  11      278.78      263.01     52.20 o 
  -8   8  11      228.59      267.88     41.72 o 
  -6   8  11      246.51      235.21     40.02 o 
  -4   8  11     1570.91     1539.27     89.70 o 
  -2   8  11      430.45      450.71     51.05 o 
   0   8  11     1138.05      987.99     70.39 o 
   2   8  11     1726.98     1597.46    195.18 o 
   4   8  11      172.52      147.22     36.81 o 
   6   8  11     1518.32     1493.19    190.64 o 
   8   8  11       58.80       86.89     32.68 o 
 -21   9  11       50.64       99.86     36.31 o 
 -19   9  11        3.04       22.69     29.96 o 
 -17   9  11      185.71      268.24     40.02 o 
 -15   9  11        5.50       19.76     27.14 o 
 -13   9  11       11.69       -9.99     23.91 o 
 -11   9  11       11.80       -9.08     25.68 o 
  -9   9  11      606.14      594.23    131.63 o 
  -7   9  11        2.71       13.62     27.14 o 
  -5   9  11      386.84      299.57     46.46 o 
  -3   9  11      152.38      117.42     36.81 o 
  -1   9  11     1286.39     1173.50    127.09 o 
   1   9  11      335.19      382.40     49.67 o 
   3   9  11        9.99        9.58     28.35 o 
 -40   0  12      987.57     1012.19     95.32 o 
 -38   0  12     2100.49     2001.68    140.71 o 
 -36   0  12      348.57      295.03     54.47 o 
 -34   0  12      517.39      526.52     68.08 o 
 -32   0  12     1304.12     1180.13     95.32 o 
 -30   0  12        5.02       -9.08     27.23 o 
 -28   0  12     5141.70     4702.36    254.18 o 
 -26   0  12      420.88      426.66     54.47 o 
 -24   0  12     7287.89     6803.90    349.50 o 
 -22   0  12     6574.34     6608.73    222.41 o 
 -20   0  12      910.93      721.69     63.55 o 
 -18   0  12      654.51      762.55     63.55 o 
 -16   0  12    16866.56    17645.83    604.94 o 
 -14   0  12     4201.05     3939.84    147.64 o 
 -12   0  12     2591.13     2409.56     72.86 o 
 -10   0  12       37.62       42.80     10.89 o 
  -8   0  12      676.22      550.03     26.81 o 
  -6   0  12      146.39      103.81     11.68 o 
  -4   0  12      576.03      652.05     29.37 o 
  -2   0  12      167.31      153.73     18.16 o 
   0   0  12     1461.80     1302.07     47.84 o 
   2   0  12     3866.14     3492.03    124.82 o 
   4   0  12    16556.48    17270.74    753.47 o 
   6   0  12     1914.22     2065.23    118.01 o 
   8   0  12      292.59      349.50     49.93 o 
  10   0  12     2221.26     2119.69    127.09 o 
  12   0  12     4483.42     4380.10    226.95 o 
  14   0  12     5308.11     5451.29    272.34 o 
  16   0  12       57.25       90.78     45.39 o 
  18   0  12      858.31      912.33     81.70 o 
 -39   1  12      499.22      480.91     48.14 o 
 -37   1  12      393.30      426.77     44.59 o 
 -35   1  12       55.09       49.93     25.68 o 
 -33   1  12       42.97       47.21     23.91 o 
 -31   1  12        2.65       22.69     19.26 o 
 -29   1  12       98.77       53.82     21.79 o 
 -27   1  12      582.59      573.58     32.04 o 
 -25   1  12      697.76      645.88     34.36 o 
 -23   1  12       62.76       42.91     15.76 o 
 -21   1  12      228.28      266.38     45.39 o 
 -19   1  12      341.84      378.98     26.21 o 
 -17   1  12      479.26      430.76     27.00 o 
 -15   1  12      249.57      250.36     20.96 o 
 -13   1  12      228.67      194.59     28.75 o 
 -11   1  12      148.72      187.56     11.15 o 
  -9   1  12     3168.19     2967.85     61.95 o 
  -7   1  12     2250.82     2194.37     48.33 o 
  -5   1  12      979.79      916.83     25.42 o 
  -3   1  12       95.26       74.41     12.96 o 
  -1   1  12     2754.54     2928.38     69.45 o 
   1   1  12      430.90      384.90     22.58 o 
   3   1  12      601.94      641.11     29.19 o 
   5   1  12       18.62       37.03     14.32 o 
   7   1  12        2.40       15.89     19.26 o 
   9   1  12       75.53       52.20     22.47 o 
  11   1  12      105.50       76.09     27.14 o 
  13   1  12       92.46      109.41     30.36 o 
  15   1  12       50.27       58.53     30.36 o 
  17   1  12      282.82      393.93     47.66 o 
 -38   2  12     1612.06     1560.34     85.01 o 
 -36   2  12     2015.32     2001.68     99.34 o 
 -34   2  12      572.58      580.99     47.82 o 
 -32   2  12      155.68      172.12     30.36 o 
 -30   2  12        5.67       21.04     15.76 o 
 -28   2  12     1470.46     1389.48     57.03 o 
 -26   2  12     1517.76     1495.85     59.62 o 
 -24   2  12    11499.67    11120.68    307.80 o 
 -22   2  12     8295.93     7852.33    287.77 o 
 -20   2  12       28.02       86.24     18.34 o 
 -18   2  12     4241.56     3823.29    163.34 o 
 -16   2  12     1338.55     1311.81     51.49 o 
 -14   2  12    10552.99    11155.22    317.83 o 
 -12   2  12     4482.67     4577.80    113.31 o 
 -10   2  12      351.09      407.56     24.38 o 
  -8   2  12     9406.59    10191.47    213.23 o 
  -6   2  12     1969.81     1858.63     47.32 o 
  -4   2  12      731.33      807.28     24.24 o 
  -2   2  12     4767.77     5031.17    110.66 o 
   0   2  12     1544.87     1309.34     43.90 o 
   2   2  12    12919.22    12906.52    300.65 o 
   4   2  12     6745.92     6111.05    151.22 o 
   6   2  12      322.36      370.13     24.66 o 
   8   2  12       25.33       41.99     20.43 o 
  10   2  12        9.15       30.48     24.96 o 
  12   2  12     2014.20     1955.80     88.22 o 
  14   2  12     1561.31     1411.67     73.82 o 
  16   2  12      615.48      648.91    136.17 o 
  18   2  12      668.03      679.35     54.56 o 
 -39   3  12       58.37       77.16     45.39 o 
 -37   3  12      415.43      453.90     72.62 o 
 -35   3  12     3543.13     3579.94    118.91 o 
 -33   3  12      795.49      779.65     95.32 o 
 -31   3  12     1445.38     1463.58     63.55 o 
 -29   3  12      146.59      135.09     19.84 o 
 -27   3  12     2414.83     2418.48     83.84 o 
 -25   3  12    12858.81    12548.41    548.40 o 
 -23   3  12     8592.56     8500.08    346.30 o 
 -21   3  12     2802.24     2678.45    104.74 o 
 -19   3  12    24485.73    24885.66    694.02 o 
 -17   3  12      743.88      752.71     39.31 o 
 -15   3  12    16820.03    17528.49    492.57 o 
 -13   3  12     6924.61     6939.49    205.20 o 
 -11   3  12    29175.47    29076.50    804.91 o 
  -9   3  12    25226.30    25453.26    939.56 o 
  -7   3  12     2974.32     2927.53     70.95 o 
  -5   3  12    11013.41     9980.59    244.54 o 
  -3   3  12      252.30      194.79     18.45 o 
  -1   3  12    27206.04    27159.99    614.84 o 
   1   3  12     7259.60     6855.43    230.71 o 
   3   3  12     1873.50     1672.87     53.77 o 
   5   3  12     3617.33     3281.00     90.15 o 
   7   3  12       13.89        6.48     13.21 o 
   9   3  12     1892.10     1782.88     66.55 o 
  11   3  12       54.53      112.00     22.66 o 
  13   3  12      614.20      693.63     65.81 o 
  15   3  12      671.06      784.89     56.10 o 
  17   3  12     2031.70     1958.70    163.40 o 
 -36   4  12       15.81       49.63     29.50 o 
 -34   4  12      242.77      293.96     31.77 o 
 -32   4  12      158.28      166.72     23.91 o 
 -30   4  12       17.69       14.85     17.43 o 
 -28   4  12      260.37      308.06     40.85 o 
 -26   4  12      955.05      903.02     53.55 o 
 -24   4  12        2.94       10.01     22.25 o 
 -22   4  12     3777.12     3502.42    149.39 o 
 -20   4  12     3594.25     3494.28    114.41 o 
 -18   4  12     3915.37     3781.32    122.16 o 
 -16   4  12    12874.55    12796.46    658.76 o 
 -14   4  12      887.28      869.22     43.48 o 
 -12   4  12     7271.14     7045.86    210.38 o 
 -10   4  12     1015.73      932.82     59.36 o 
  -8   4  12     8960.86     8271.50    243.11 o 
  -6   4  12     9834.21     9854.90    276.93 o 
  -4   4  12     8215.97     7897.73    189.96 o 
  -2   4  12    12266.36    12421.24    290.52 o 
   0   4  12      497.13      489.01     29.06 o 
   2   4  12     4825.57     4693.06    121.97 o 
   4   4  12       10.65        9.46     13.64 o 
   6   4  12      469.60      469.81     29.19 o 
   8   4  12      133.09      148.43     21.08 o 
  10   4  12        7.65       11.11     15.28 o 
  12   4  12        3.87       10.39     15.74 o 
  14   4  12       25.72       48.33     65.81 o 
  16   4  12      145.67      217.21     38.58 o 
 -35   5  12      239.35      365.12    120.28 o 
 -33   5  12        0.23       30.56     23.91 o 
 -31   5  12       55.54       75.87     21.79 o 
 -29   5  12      985.78     1016.06     47.99 o 
 -27   5  12     1038.05      930.51     69.54 o 
 -25   5  12       46.84       43.88     18.34 o 
 -23   5  12      218.47      237.61     27.00 o 
 -21   5  12        6.50      -12.48     16.47 o 
 -19   5  12      312.68      265.59     28.34 o 
 -17   5  12        4.45        0.91     16.47 o 
 -15   5  12       15.17      -19.16     15.72 o 
 -13   5  12       35.04       72.58     20.64 o 
 -11   5  12     5009.46     5021.01    230.23 o 
  -9   5  12       86.23       70.75     27.14 o 
  -7   5  12      764.66      728.57     54.56 o 
  -5   5  12      238.21      240.12     36.81 o 
  -3   5  12      522.60      464.28     44.17 o 
  -1   5  12     1415.71     1310.15     46.59 o 
   1   5  12     1180.63     1160.37     44.39 o 
   3   5  12      558.57      523.82     31.81 o 
   5   5  12      562.84      471.93     40.63 o 
   7   5  12       61.11       63.55     18.68 o 
   9   5  12      102.33       89.88     19.22 o 
  11   5  12       17.49       22.57     20.36 o 
  13   5  12        1.08       38.70     28.32 o 
 -34   6  12      407.23      487.43     49.67 o 
 -32   6  12        3.65       38.58     25.68 o 
 -30   6  12       21.82       11.35     25.68 o 
 -28   6  12      681.86      846.63     41.18 o 
 -26   6  12      157.37      236.39     24.66 o 
 -24   6  12     1478.51     1522.04     64.60 o 
 -22   6  12     2666.88     2824.63     98.68 o 
 -20   6  12      513.21      579.72     39.31 o 
 -18   6  12      657.14      637.39     39.13 o 
 -16   6  12      482.06      579.99     38.00 o 
 -14   6  12        9.56       23.30     22.32 o 
 -12   6  12     9682.68     9840.76    607.60 o 
 -10   6  12     1924.96     1887.84     94.64 o 
  -8   6  12     6589.41     6788.27    483.40 o 
  -6   6  12     1872.97     1804.27    124.82 o 
  -4   6  12     1615.96     1570.08     85.01 o 
  -2   6  12     4628.84     4065.52    199.71 o 
   0   6  12      112.51      115.23     23.29 o 
   2   6  12     3650.87     3183.12    177.29 o 
   4   6  12     1546.88     1562.68     55.36 o 
   6   6  12      342.69      370.33     29.06 o 
   8   6  12       26.66       28.97     23.95 o 
  10   6  12       37.15       77.02     24.57 o 
  12   6  12      369.94      465.62     34.01 o 
 -31   7  12      856.41     1011.71     68.95 o 
 -29   7  12     2427.25     2431.52    116.85 o 
 -27   7  12       76.05      106.28     25.08 o 
 -25   7  12     2958.51     3044.80    124.30 o 
 -23   7  12       42.04       50.10     21.74 o 
 -21   7  12     4341.11     4477.85    146.61 o 
 -19   7  12     1035.14      934.85     58.88 o 
 -17   7  12     1443.85     1425.77     76.09 o 
 -15   7  12     2110.67     2020.25     79.10 o 
 -13   7  12      241.99      259.04     38.51 o 
 -11   7  12      304.20      267.40     40.02 o 
  -9   7  12       62.73       54.47     28.89 o 
  -7   7  12       53.05       57.94     27.14 o 
  -5   7  12     2437.12     2269.23    226.95 o 
  -3   7  12     2733.46     2622.56    258.72 o 
  -1   7  12      110.80       74.06     30.36 o 
   1   7  12     4660.02     4283.70    356.31 o 
   3   7  12      222.60      205.87     38.51 o 
   5   7  12     1942.14     1963.52     79.81 o 
   7   7  12      939.85     1027.28     98.77 o 
   9   7  12        9.56       25.69     21.76 o 
 -26   8  12      143.34      180.50     35.98 o 
 -24   8  12      111.37      169.90     32.10 o 
 -22   8  12       38.18       60.05     26.50 o 
 -20   8  12      433.28      479.81     39.13 o 
 -18   8  12      357.44      424.02     36.50 o 
 -16   8  12      309.23      331.56     43.24 o 
 -14   8  12      690.83      750.68     59.31 o 
 -12   8  12      348.52      500.77     51.35 o 
 -10   8  12        6.08       36.04     27.14 o 
  -8   8  12      245.13      251.52     40.02 o 
  -6   8  12      145.43      239.17     41.72 o 
  -4   8  12      604.64      564.62     57.77 o 
  -2   8  12      319.36      329.47     48.14 o 
   0   8  12     1227.46     1065.47    195.18 o 
   2   8  12      204.46      160.68     63.55 o 
   4   8  12      215.92      194.47     40.02 o 
   6   8  12       41.07       58.78     70.35 o 
 -21   9  12      209.21      276.57     59.01 o 
 -19   9  12       93.36      133.01     35.30 o 
 -17   9  12      384.59      521.16     52.88 o 
 -15   9  12       36.38       13.62     28.89 o 
 -13   9  12      116.92      130.64     36.81 o 
 -11   9  12       18.01       -3.74     27.14 o 
  -9   9  12        3.21       18.16     27.14 o 
  -7   9  12       63.72       55.83     31.77 o 
  -5   9  12        5.35      -17.35     27.14 o 
  -3   9  12      106.88       90.38     36.81 o 
  -1   9  12        1.87        0.00     28.89 o 
 -39   1  13     1512.67     1647.49     88.22 o 
 -37   1  13     6555.67     6750.80    256.70 o 
 -35   1  13      108.47       84.58     40.85 o 
 -33   1  13      874.13      878.17     56.10 o 
 -31   1  13        9.40       45.39     22.47 o 
 -29   1  13     1451.65     1269.27     95.32 o 
 -27   1  13     3701.00     3445.53    139.37 o 
 -25   1  13      406.48      399.43     30.21 o 
 -23   1  13      212.64      254.26     32.10 o 
 -21   1  13      875.46      926.01     42.75 o 
 -19   1  13      726.74      645.85     35.62 o 
 -17   1  13      966.54      857.97     65.29 o 
 -15   1  13      262.89      252.45     22.61 o 
 -13   1  13     6726.93     7081.44    171.71 o 
 -11   1  13    11986.32    12744.60    242.97 o 
  -9   1  13     4875.76     5392.50    108.27 o 
  -7   1  13     1160.81     1388.40     34.71 o 
  -5   1  13     2812.72     2798.51     60.17 o 
  -3   1  13     4820.54     5101.69    138.26 o 
  -1   1  13     7544.96     7488.44    162.51 o 
   1   1  13       68.00       99.90     15.28 o 
   3   1  13     8380.26     8119.04    195.75 o 
   5   1  13     2761.52     2668.58    102.55 o 
   7   1  13       97.27      102.13     25.68 o 
   9   1  13     1105.35      997.79     56.10 o 
  11   1  13        8.60       -4.54     22.47 o 
  13   1  13     4741.13     4438.88    165.27 o 
  15   1  13     1288.54     1220.51    147.52 o 
  17   1  13        0.62       18.16     54.47 o 
 -40   2  13     1370.16     1501.59     84.64 o 
 -38   2  13        9.52       14.52     23.91 o 
 -36   2  13      429.14      443.00     46.46 o 
 -34   2  13     1695.44     1576.62     83.26 o 
 -32   2  13        9.62        7.68     20.68 o 
 -30   2  13      994.76     1004.69     46.71 o 
 -28   2  13       60.89       44.63     22.69 o 
 -26   2  13     3211.57     3025.61     99.66 o 
 -24   2  13     6481.35     6228.33    247.34 o 
 -22   2  13     1141.14     1098.01     48.00 o 
 -20   2  13     2222.16     2153.23     91.35 o 
 -18   2  13     4251.73     4054.65    254.30 o 
 -16   2  13     5394.72     5208.92    158.88 o 
 -14   2  13    19362.77    18800.55    884.72 o 
 -12   2  13     1192.15     1301.17     41.07 o 
 -10   2  13    24998.68    26872.70    546.66 o 
  -8   2  13     2062.71     1973.69     50.95 o 
  -6   2  13     3292.21     3256.01     75.17 o 
  -4   2  13       43.02      110.08     14.74 o 
  -2   2  13     2472.09     2180.83     61.55 o 
   0   2  13     4050.39     4040.36    104.32 o 
   2   2  13      404.46      496.32     28.02 o 
   4   2  13       10.67        9.08     13.83 o 
   6   2  13      666.12      641.68     31.31 o 
   8   2  13        3.03       36.31     22.47 o 
  10   2  13      626.62      540.17     44.93 o 
  12   2  13      953.03      942.76     57.77 o 
  14   2  13      321.38      356.63     49.93 o 
  16   2  13      451.65      460.45     49.93 o 
 -39   3  13        4.02      -18.16     36.31 o 
 -37   3  13      284.16      339.16     63.55 o 
 -35   3  13      378.72      323.40     40.02 o 
 -33   3  13      116.47      139.57     47.66 o 
 -31   3  13        0.37       12.38     20.43 o 
 -29   3  13      451.14      411.71     30.93 o 
 -27   3  13      594.22      614.93     45.39 o 
 -25   3  13      460.39      394.73     32.25 o 
 -23   3  13      267.07      268.26     27.87 o 
 -21   3  13     1295.89     1213.43     53.13 o 
 -19   3  13       43.83       59.81     17.97 o 
 -17   3  13     6119.59     5952.63    276.61 o 
 -15   3  13     1073.04     1060.20     48.00 o 
 -13   3  13    10575.39    11309.90    324.89 o 
 -11   3  13      883.37      857.90     51.36 o 
  -9   3  13    11542.83    12152.63    347.54 o 
  -7   3  13      240.93      296.04     17.70 o 
  -5   3  13     1831.79     1690.79     51.04 o 
  -3   3  13      224.56      182.71     19.22 o 
  -1   3  13     2310.84     2168.64     79.40 o 
   1   3  13      525.62      468.51     29.12 o 
   3   3  13     1103.55     1034.82     67.39 o 
   5   3  13      962.37      895.03     42.59 o 
   7   3  13      709.90      688.87     33.40 o 
   9   3  13        9.42       24.76     15.76 o 
  11   3  13     2186.25     2128.95     94.64 o 
  13   3  13      863.53      881.39     57.77 o 
  15   3  13      224.70      252.19     47.66 o 
 -36   4  13       22.16       50.82     29.50 o 
 -34   4  13     1142.78     1055.72     52.87 o 
 -32   4  13      137.72      171.57     34.04 o 
 -30   4  13      218.69      185.71     47.66 o 
 -28   4  13       39.00       47.99     16.46 o 
 -26   4  13      386.35      483.24     34.88 o 
 -24   4  13     5605.24     5893.62    181.37 o 
 -22   4  13     6456.30     6468.34    237.58 o 
 -20   4  13     3944.37     3960.51    128.24 o 
 -18   4  13     2634.26     2588.83     90.82 o 
 -16   4  13     3119.66     2965.11    101.31 o 
 -14   4  13    14169.46    14151.88    405.14 o 
 -12   4  13      969.77      938.41     45.94 o 
 -10   4  13     6263.87     5752.52    176.28 o 
  -8   4  13     7754.88     7645.24    283.92 o 
  -6   4  13      149.82      123.79     22.61 o 
  -4   4  13     5900.62     5506.06    138.15 o 
  -2   4  13     2008.60     1736.36     55.36 o 
   0   4  13     3738.42     3475.73     94.48 o 
   2   4  13     5687.07     5434.00    139.35 o 
   4   4  13      356.82      316.62     25.31 o 
   6   4  13     1459.68     1358.41     50.54 o 
   8   4  13      337.99      383.22     28.59 o 
  10   4  13     1531.79     1541.74     85.23 o 
  12   4  13      517.08      683.55     52.88 o 
  14   4  13       47.94      107.47     59.01 o 
 -35   5  13      106.79      167.28     30.36 o 
 -33   5  13       55.68       49.55     18.47 o 
 -31   5  13      834.03      869.55     46.05 o 
 -29   5  13      189.78      215.12     22.58 o 
 -27   5  13     2052.39     2113.48    121.57 o 
 -25   5  13     1638.28     1769.91    115.48 o 
 -23   5  13     1162.05     1203.48     54.12 o 
 -21   5  13     4452.24     4543.49    145.86 o 
 -19   5  13       74.00       77.92     20.64 o 
 -17   5  13     5506.81     5825.00    179.86 o 
 -15   5  13     2724.64     2780.30     97.40 o 
 -13   5  13     3940.47     3926.86    128.77 o 
 -11   5  13    15956.57    16319.34    606.18 o 
  -9   5  13      217.51      219.38     35.30 o 
  -7   5  13    10658.27    10754.11    391.52 o 
  -5   5  13      320.23      308.65     40.02 o 
  -3   5  13     6339.79     6375.69    191.03 o 
  -1   5  13     3529.07     3343.87    111.91 o 
   1   5  13      189.90      149.90     19.64 o 
   3   5  13     3026.58     2815.33     83.99 o 
   5   5  13      766.64      753.60     37.25 o 
   7   5  13      968.72      931.85     51.67 o 
   9   5  13     1745.52     1651.53     86.50 o 
  11   5  13       12.41       34.16     17.33 o 
  13   5  13     2410.25     2527.86    329.07 o 
 -34   6  13      233.01      315.42     65.81 o 
 -32   6  13       90.93      113.47     32.10 o 
 -30   6  13      416.72      491.85     48.53 o 
 -28   6  13     2526.28     2479.48    113.69 o 
 -26   6  13      240.92      312.84     31.45 o 
 -24   6  13      420.74      352.53     32.25 o 
 -22   6  13      609.11      568.92     39.31 o 
 -20   6  13      950.64      936.11     48.00 o 
 -18   6  13      816.78      845.24     45.21 o 
 -16   6  13      148.66      183.99     24.66 o 
 -14   6  13      341.68      424.44     33.40 o 
 -12   6  13      314.77      279.90     45.39 o 
 -10   6  13       20.72       30.56     23.91 o 
  -8   6  13      213.23      258.35     40.02 o 
  -6   6  13      148.17      122.09     30.36 o 
  -4   6  13     3440.69     3113.38    165.67 o 
  -2   6  13     1150.37     1068.43     68.95 o 
   0   6  13      960.12      830.93     46.70 o 
   2   6  13      351.43      365.70     33.26 o 
   4   6  13     1816.37     1816.00     75.33 o 
   6   6  13     1444.78     1529.04     81.17 o 
   8   6  13       90.79      111.87     21.37 o 
  10   6  13      273.59      368.95     43.10 o 
 -31   7  13      588.01      675.75     59.31 o 
 -29   7  13      229.30      211.28     36.81 o 
 -27   7  13      213.25      219.30     26.71 o 
 -25   7  13        0.64       27.23     20.96 o 
 -23   7  13      276.57      327.94     33.12 o 
 -21   7  13      894.56      940.54     49.65 o 
 -19   7  13       41.21       34.87     19.97 o 
 -17   7  13     1596.39     1601.97     68.39 o 
 -15   7  13      348.17      397.28     44.93 o 
 -13   7  13     2754.41     2832.29    245.10 o 
 -11   7  13      612.75      580.22     54.56 o 
  -9   7  13       19.02       30.44     27.14 o 
  -7   7  13        2.32       11.35     25.68 o 
  -5   7  13      417.59      548.49     63.55 o 
  -3   7  13      712.79      651.08     59.31 o 
  -1   7  13       11.33       36.31     28.89 o 
   1   7  13      361.50      369.51     46.46 o 
   3   7  13       16.73        2.27     34.04 o 
   5   7  13      100.01      148.25     25.94 o 
   7   7  13       32.25       74.42     23.29 o 
 -26   8  13     1176.11     1350.12     95.32 o 
 -24   8  13        5.32       22.79     20.64 o 
 -22   8  13      636.16      807.96     46.77 o 
 -20   8  13      992.33     1081.63     79.49 o 
 -18   8  13       23.51       34.04     28.89 o 
 -16   8  13      765.55      837.71     62.52 o 
 -14   8  13      451.96      420.40     49.67 o 
 -12   8  13       11.13       29.10     27.14 o 
 -10   8  13     1183.09     1061.57    115.74 o 
  -8   8  13      215.31      163.89     36.81 o 
  -6   8  13      429.30      379.02     51.35 o 
  -4   8  13      413.60      398.20     52.88 o 
  -2   8  13       89.18      112.18     33.59 o 
   0   8  13       18.67       10.41     56.74 o 
   2   8  13      228.92      210.67     41.35 o 
 -19   9  13      158.91      184.84     38.11 o 
 -17   9  13      176.07      217.64     41.35 o 
 -15   9  13      201.84      193.28     54.47 o 
 -13   9  13      176.35      183.86     41.72 o 
 -11   9  13       88.49      117.42     36.81 o 
  -9   9  13        3.97       27.23     31.77 o 
  -7   9  13        7.83       26.76     31.77 o 
  -5   9  13      144.78      160.68     40.02 o 
  -3   9  13      697.11      725.07     95.32 o 
 -40   0  14       65.66      104.40     45.39 o 
 -38   0  14     5617.42     5809.87    322.27 o 
 -36   0  14     3653.79     3603.93    213.33 o 
 -34   0  14     3200.75     2868.62    177.02 o 
 -32   0  14     1311.88     1361.69    104.40 o 
 -30   0  14     1306.25      957.72     81.70 o 
 -28   0  14    10763.64    10480.46    526.52 o 
 -26   0  14     6466.37     5936.96    313.19 o 
 -24   0  14      536.50      517.44     59.01 o 
 -22   0  14     1774.35     1811.05    118.01 o 
 -20   0  14       18.43       22.69     27.23 o 
 -18   0  14     7011.97     7462.35    279.15 o 
 -16   0  14      851.82      793.48     46.46 o 
 -14   0  14      678.48      637.89    120.28 o 
 -12   0  14      971.98      906.65     49.93 o 
 -10   0  14    12845.77    15001.33    403.71 o 
  -8   0  14     5229.65     5565.30    158.62 o 
  -6   0  14    15881.60    17714.03    475.08 o 
  -4   0  14      807.00      657.18     77.16 o 
  -2   0  14    34447.84    36732.62    973.83 o 
   0   0  14     7490.27     7584.60    258.72 o 
   2   0  14     4938.22     4234.85    208.79 o 
   4   0  14     2988.19     2914.01    154.32 o 
   6   0  14     3218.75     3095.57    167.94 o 
   8   0  14      278.60      295.03     49.93 o 
  10   0  14       70.27      122.55     45.39 o 
  12   0  14     1414.17     1388.92    104.40 o 
  14   0  14      328.44      276.88     54.47 o 
 -39   1  14      655.06      735.57     60.73 o 
 -37   1  14       45.50       61.28     28.89 o 
 -35   1  14     1033.95      926.26     60.73 o 
 -33   1  14     1084.46      980.94     60.98 o 
 -31   1  14     2624.47     2403.16    120.28 o 
 -29   1  14     2477.54     2144.01    102.13 o 
 -27   1  14        4.68       19.20     20.68 o 
 -25   1  14     9630.63     8730.70    314.53 o 
 -23   1  14     1817.41     1456.34     72.16 o 
 -21   1  14     8348.66     8692.09    351.97 o 
 -19   1  14     1100.46     1077.62     47.17 o 
 -17   1  14     2832.61     2499.02    158.79 o 
 -15   1  14    10040.04    10575.97    302.71 o 
 -13   1  14      727.70      712.82     25.47 o 
 -11   1  14     3332.66     3200.62     69.43 o 
  -9   1  14     2421.60     2264.62     51.01 o 
  -7   1  14     2857.75     2897.09     62.86 o 
  -5   1  14     4915.82     4763.99     98.25 o 
  -3   1  14       41.59       49.02     10.02 o 
  -1   1  14     1352.32     1311.12     44.57 o 
   1   1  14     3561.22     3224.54     87.53 o 
   3   1  14      571.20      615.73     33.59 o 
   5   1  14      508.66      508.40     41.72 o 
   7   1  14        9.23       27.23     22.47 o 
   9   1  14      635.65      646.62     49.67 o 
  11   1  14        5.13        4.54     25.68 o 
  13   1  14        8.80      -16.04     23.91 o 
  15   1  14      128.21      114.92     36.31 o 
 -40   2  14       21.59       15.13     23.91 o 
 -38   2  14      405.50      348.97     42.53 o 
 -36   2  14      845.72      807.10     57.77 o 
 -34   2  14        0.16       10.59     23.91 o 
 -32   2  14      135.40      111.49     28.89 o 
 -30   2  14      229.62      226.90     38.58 o 
 -28   2  14      398.59      417.02     97.59 o 
 -26   2  14      328.14      287.59     33.59 o 
 -24   2  14      582.18      521.36     34.88 o 
 -22   2  14     8905.10     9164.84    366.05 o 
 -20   2  14      432.76      413.44     30.50 o 
 -18   2  14     9254.46     9222.81    268.11 o 
 -16   2  14        6.25       -5.61     13.83 o 
 -14   2  14     2734.10     2361.73     81.15 o 
 -12   2  14        2.69        0.48     13.64 o 
 -10   2  14     5149.91     5100.72    112.55 o 
  -8   2  14     8486.09     8750.13    186.21 o 
  -6   2  14     2864.48     2698.97     59.91 o 
  -4   2  14     6225.15     6037.57    148.72 o 
  -2   2  14     8293.58     8179.78    195.65 o 
   0   2  14     7524.23     7278.59    176.82 o 
   2   2  14       89.92       73.60     15.28 o 
   4   2  14     2952.25     2773.13     81.27 o 
   6   2  14       54.08       59.61     24.96 o 
   8   2  14     2458.74     2436.98    101.06 o 
  10   2  14      242.55      256.87     47.66 o 
  12   2  14      258.17      233.95     38.51 o 
  14   2  14      742.67      749.60     54.28 o 
 -39   3  14      654.48      605.65     56.74 o 
 -37   3  14      694.72      754.44     56.71 o 
 -35   3  14        4.87       18.46     23.91 o 
 -33   3  14      554.89      504.42     54.47 o 
 -31   3  14       20.58       21.18     16.24 o 
 -29   3  14     3238.98     3068.16    103.79 o 
 -27   3  14      922.66      867.15     37.30 o 
 -25   3  14     2733.25     2636.73     92.49 o 
 -23   3  14    10449.19    10906.46    379.64 o 
 -21   3  14     2034.46     1896.60     72.47 o 
 -19   3  14     4602.03     4455.76    140.62 o 
 -17   3  14      317.98      265.15     29.33 o 
 -15   3  14     3688.70     3480.10    114.35 o 
 -13   3  14    22646.24    23676.50    662.00 o 
 -11   3  14      524.45      496.73     37.91 o 
  -9   3  14    11090.92    11140.18    268.76 o 
  -7   3  14     1224.22     1204.79     45.40 o 
  -5   3  14     1034.33      976.61     65.43 o 
  -3   3  14     5981.90     6079.28    151.05 o 
  -1   3  14       60.55       69.15     15.97 o 
   1   3  14     1762.66     1660.03     53.92 o 
   3   3  14     3909.84     3781.29    102.26 o 
   5   3  14      522.09      490.17     29.19 o 
   7   3  14      870.79      886.76     44.50 o 
   9   3  14        8.08       19.67     23.91 o 
  11   3  14     2789.21     2738.73    224.68 o 
  13   3  14     2982.94     3021.17    123.54 o 
 -36   4  14       84.14       92.29     28.35 o 
 -34   4  14      255.92      287.73     43.12 o 
 -32   4  14       75.67       70.81     22.66 o 
 -30   4  14     1607.77     1529.94     64.58 o 
 -28   4  14       13.67       27.23     15.97 o 
 -26   4  14     2864.35     3022.37    157.13 o 
 -24   4  14     1616.51     1649.77     66.35 o 
 -22   4  14     4464.13     4656.36    189.51 o 
 -20   4  14     6012.68     5962.00    183.40 o 
 -18   4  14     1600.51     1609.70     66.35 o 
 -16   4  14     7471.91     7440.50    222.65 o 
 -14   4  14      308.69      276.09     29.37 o 
 -12   4  14    11889.14    12159.53    350.92 o 
 -10   4  14     1101.70     1003.08     79.43 o 
  -8   4  14     3983.23     3768.78    186.10 o 
  -6   4  14     2677.29     2553.08     88.53 o 
  -4   4  14      498.21      527.99     36.50 o 
  -2   4  14      178.25      221.25     23.26 o 
   0   4  14     1527.45     1457.99     50.54 o 
   2   4  14     1951.47     1918.81     61.55 o 
   4   4  14     1393.54     1291.08     47.82 o 
   6   4  14     2084.72     2127.73     81.06 o 
   8   4  14      254.05      278.40     25.85 o 
  10   4  14     1672.64     1660.48     67.17 o 
  12   4  14      454.80      483.53     97.59 o 
 -35   5  14       92.40      134.80     22.66 o 
 -33   5  14        3.85        8.70     18.47 o 
 -31   5  14      314.17      258.48     31.77 o 
 -29   5  14        0.49        3.74     18.38 o 
 -27   5  14      875.16      805.57     44.55 o 
 -25   5  14        1.10        4.54     19.26 o 
 -23   5  14        1.67       18.16     18.68 o 
 -21   5  14      620.80      606.56     39.31 o 
 -19   5  14      850.21      731.56     41.77 o 
 -17   5  14      176.05      145.33     24.05 o 
 -15   5  14     1028.32     1031.98     50.04 o 
 -13   5  14     4107.19     3966.86    130.65 o 
 -11   5  14      255.47      207.39     33.59 o 
  -9   5  14       15.13       -9.43     20.68 o 
  -7   5  14       41.77       58.47     27.14 o 
  -5   5  14       29.10       40.25     23.91 o 
  -3   5  14       24.24       37.80     22.11 o 
  -1   5  14      406.36      385.30     32.69 o 
   1   5  14       78.76       75.13     19.22 o 
   3   5  14      124.36      114.33     19.22 o 
   5   5  14      383.46      433.23     55.15 o 
   7   5  14      454.31      496.51     32.47 o 
   9   5  14      149.55      189.20     23.08 o 
  11   5  14      402.17      466.56    108.94 o 
 -32   6  14      683.74      806.77     48.70 o 
 -30   6  14      813.59      904.41     51.63 o 
 -28   6  14      999.10      991.01     44.57 o 
 -26   6  14     6500.60     6911.73    359.21 o 
 -24   6  14      208.06      289.21     31.23 o 
 -22   6  14      791.32      831.90     46.11 o 
 -20   6  14     1340.40     1366.47     60.89 o 
 -18   6  14      135.85      212.58     26.71 o 
 -16   6  14     1908.97     1864.47     74.53 o 
 -14   6  14      207.04      154.03     33.59 o 
 -12   6  14      857.46      932.21     62.52 o 
 -10   6  14      973.58      864.34     60.98 o 
  -8   6  14       13.84        5.14     23.91 o 
  -6   6  14      872.62      817.58     90.78 o 
  -4   6  14      131.75      111.66     31.62 o 
  -2   6  14     1903.20     1786.15     96.29 o 
   0   6  14     2208.48     2101.68     81.73 o 
   2   6  14       14.97       24.38     20.64 o 
   4   6  14      667.89      618.24     41.40 o 
   6   6  14       76.90      113.41     23.29 o 
   8   6  14      598.13      595.65     36.30 o 
 -29   7  14     1169.64     1295.23     53.26 o 
 -27   7  14      119.79      142.85     25.94 o 
 -25   7  14      315.35      405.23     36.69 o 
 -23   7  14      930.74      916.48     50.36 o 
 -21   7  14       23.55       45.25     20.64 o 
 -19   7  14     1389.76     1491.87     66.84 o 
 -17   7  14      829.76      891.46     62.52 o 
 -15   7  14      184.64      193.57     38.51 o 
 -13   7  14      246.13      215.76     36.81 o 
 -11   7  14        3.27        9.08     25.68 o 
  -9   7  14     1237.31     1172.62    113.47 o 
  -7   7  14     4487.38     4467.61    476.59 o 
  -5   7  14      417.99      442.37     68.08 o 
  -3   7  14     4851.94     4554.91    310.92 o 
  -1   7  14      466.37      440.94     49.67 o 
   1   7  14     1148.61     1059.89     73.82 o 
   3   7  14      219.34      208.93     30.02 o 
   5   7  14      690.06      718.95     49.86 o 
 -26   8  14       56.10       86.92     23.29 o 
 -24   8  14       57.66       75.52     27.43 o 
 -22   8  14        4.31       44.61     25.86 o 
 -20   8  14        0.13        9.08     28.89 o 
 -18   8  14     1140.67     1366.05     86.24 o 
 -16   8  14      189.53      197.65     40.02 o 
 -14   8  14     1009.30      979.78    111.20 o 
 -12   8  14      659.51      606.96     86.24 o 
 -10   8  14      215.00      175.68     40.02 o 
  -8   8  14       19.63        0.27     27.14 o 
  -6   8  14      284.01      304.87     47.82 o 
  -4   8  14     1517.63     1361.97    104.40 o 
  -2   8  14      953.77      863.42     67.17 o 
   0   8  14      162.52      131.07     47.66 o 
 -17   9  14       34.36       66.27     31.62 o 
 -15   9  14        5.60       12.66     30.36 o 
 -13   9  14      181.86      238.48     43.24 o 
 -11   9  14      261.08      284.06     47.66 o 
  -9   9  14      388.13      370.36     49.67 o 
 -39   1  15      101.97      113.47     32.10 o 
 -37   1  15     2355.77     2182.45    105.91 o 
 -35   1  15      441.86      438.59     44.93 o 
 -33   1  15     2241.75     2020.49     96.29 o 
 -31   1  15       20.55       12.92     20.68 o 
 -29   1  15      664.10      610.89     63.55 o 
 -27   1  15     2153.48     2021.55    120.28 o 
 -25   1  15     2729.26     2394.40    105.77 o 
 -23   1  15     3769.53     3567.47    142.80 o 
 -21   1  15      555.21      535.69     33.12 o 
 -19   1  15     4963.21     4998.95    152.81 o 
 -17   1  15     2279.18     2255.15     78.62 o 
 -15   1  15    15919.40    16521.82    803.40 o 
 -13   1  15     3284.53     3207.93     69.70 o 
 -11   1  15     5125.52     5195.14    115.31 o 
  -9   1  15     6325.93     6672.01    207.76 o 
  -7   1  15      615.02      511.22     21.36 o 
  -5   1  15     9629.29     9974.58    358.36 o 
  -3   1  15     2565.18     2363.93     67.68 o 
  -1   1  15    12316.42    12244.55    445.42 o 
   1   1  15     2779.90     2687.20     93.05 o 
   3   1  15     1213.40     1086.84     90.78 o 
   5   1  15      442.25      358.02     36.81 o 
   7   1  15     2974.09     2834.25    113.90 o 
   9   1  15      935.74      875.90     74.89 o 
  11   1  15      155.10      144.95     33.59 o 
  13   1  15       47.76       25.90     27.14 o 
 -38   2  15     2981.83     2882.98    129.96 o 
 -36   2  15     2075.73     1930.40     96.13 o 
 -34   2  15      966.36      753.20     54.28 o 
 -32   2  15     3167.58     2943.72    127.90 o 
 -30   2  15     2012.01     1813.27     89.87 o 
 -28   2  15     9219.12     8662.11    314.48 o 
 -26   2  15       28.42        8.38     20.68 o 
 -24   2  15     8487.79     8781.39    289.58 o 
 -22   2  15     2180.80     2092.66     76.00 o 
 -20   2  15     2826.17     2743.49    112.79 o 
 -18   2  15     5157.02     4983.72    169.05 o 
 -16   2  15      130.74      122.25     21.74 o 
 -14   2  15     8054.07     8046.08    237.47 o 
 -12   2  15     4810.48     4987.41    153.55 o 
 -10   2  15     1974.38     1896.17     53.40 o 
  -8   2  15      946.58      904.41     47.50 o 
  -6   2  15     1776.56     1800.80     54.44 o 
  -4   2  15     3169.78     3109.89     84.64 o 
  -2   2  15     2732.24     2741.70     76.41 o 
   0   2  15       11.11        6.50     12.58 o 
   2   2  15      758.19      714.30     31.93 o 
   4   2  15     1828.23     1740.03     78.58 o 
   6   2  15       20.47       22.69     22.47 o 
   8   2  15     1902.94     1679.61     80.24 o 
  10   2  15        0.45       -7.56     23.91 o 
  12   2  15     2394.26     2320.30    102.70 o 
 -37   3  15       90.99       99.35     28.35 o 
 -35   3  15     1437.18     1332.79     76.83 o 
 -33   3  15      860.67      851.21     57.77 o 
 -31   3  15     2257.14     2230.51     99.86 o 
 -29   3  15     1084.98     1068.40     54.47 o 
 -27   3  15      776.97      722.58     41.93 o 
 -25   3  15      682.74      798.05     43.62 o 
 -23   3  15      273.82      284.55     28.83 o 
 -21   3  15     7296.51     7584.68    226.17 o 
 -19   3  15      963.53      984.06     48.00 o 
 -17   3  15      501.67      499.19     34.88 o 
 -15   3  15      232.49      243.24     25.94 o 
 -13   3  15      298.38      287.47     26.52 o 
 -11   3  15       43.21       54.09     17.97 o 
  -9   3  15     1025.22      941.61     44.40 o 
  -7   3  15        7.50        8.36     15.28 o 
  -5   3  15        3.11       14.27     15.89 o 
  -3   3  15        0.15       -2.59     13.45 o 
  -1   3  15     2307.59     2190.17     67.96 o 
   1   3  15      665.74      621.45     31.93 o 
   3   3  15     2319.43     2258.09     69.77 o 
   5   3  15       10.97       28.19     14.32 o 
   7   3  15     1405.58     1249.72    158.86 o 
   9   3  15       81.95       90.78     28.89 o 
  11   3  15      125.79      165.23     38.58 o 
 -36   4  15        3.51       19.97     23.91 o 
 -34   4  15       53.22       90.39     22.66 o 
 -32   4  15      970.07      893.37     48.70 o 
 -30   4  15     1215.15     1171.70     70.76 o 
 -28   4  15      280.54      291.90     30.50 o 
 -26   4  15       35.43       81.88     21.74 o 
 -24   4  15       33.82       22.69     18.34 o 
 -22   4  15       26.26       10.51     17.33 o 
 -20   4  15      422.08      366.99     32.25 o 
 -18   4  15      102.59      107.26     22.61 o 
 -16   4  15      170.75      200.92     25.00 o 
 -14   4  15     3038.92     2555.03    235.46 o 
 -12   4  15    16290.27    16273.30    575.31 o 
 -10   4  15       78.24       95.32     30.36 o 
  -8   4  15      145.02      172.27     49.93 o 
  -6   4  15      251.86      270.25     28.59 o 
  -4   4  15     1033.47     1003.08     63.11 o 
  -2   4  15     3236.97     3018.65    102.49 o 
   0   4  15      165.09      167.64     20.27 o 
   2   4  15     1654.64     1586.32     71.13 o 
   4   4  15      176.54      188.90     22.58 o 
   6   4  15       53.85       62.98     22.60 o 
   8   4  15      641.70      797.57     49.93 o 
  10   4  15        4.96       92.22     65.81 o 
 -35   5  15      481.82      511.97     40.26 o 
 -33   5  15       23.81       24.44     19.25 o 
 -31   5  15      525.62      571.43     35.21 o 
 -29   5  15      396.83      451.57     31.93 o 
 -27   5  15      572.66      613.29     41.00 o 
 -25   5  15      760.43      753.74     43.62 o 
 -23   5  15        0.76       -6.13     16.47 o 
 -21   5  15      253.97      280.14     29.63 o 
 -19   5  15       63.26       98.08     21.37 o 
 -17   5  15     1664.29     1720.27     70.45 o 
 -15   5  15     1144.33      971.42     48.58 o 
 -13   5  15      274.07      281.49     38.51 o 
 -11   5  15      440.49      485.21     46.46 o 
  -9   5  15     1965.01     1972.73    113.47 o 
  -7   5  15       33.65       45.09     23.91 o 
  -5   5  15      544.22      533.84     44.28 o 
  -3   5  15      641.06      653.62     41.77 o 
  -1   5  15      868.30      726.13     42.58 o 
   1   5  15     3494.45     3310.77    113.33 o 
   3   5  15        2.44       16.02     15.97 o 
   5   5  15     3418.35     3521.89    102.26 o 
   7   5  15     1362.80     1547.55     95.16 o 
 -32   6  15        1.44       30.26     17.00 o 
 -30   6  15      107.48      129.60     25.20 o 
 -28   6  15      507.70      593.70     42.75 o 
 -26   6  15      380.88      407.74     36.69 o 
 -24   6  15      232.50      263.94     29.63 o 
 -22   6  15      482.97      572.10     39.80 o 
 -20   6  15      308.63      345.62     32.69 o 
 -18   6  15     1777.80     1797.25     84.48 o 
 -16   6  15      879.59      891.61     62.52 o 
 -14   6  15        0.77        6.81     25.68 o 
 -12   6  15      130.82      142.65     33.59 o 
 -10   6  15      852.11      719.49     60.98 o 
  -8   6  15       95.05      122.55     32.10 o 
  -6   6  15     1840.56     1644.66    165.67 o 
  -4   6  15      727.64      769.52     57.77 o 
  -2   6  15       13.72       49.05     20.64 o 
   0   6  15       80.00       99.86     24.05 o 
   2   6  15       67.15       91.72     24.37 o 
   4   6  15      154.58      243.29     30.02 o 
   6   6  15      161.79      174.21     27.00 o 
 -29   7  15        0.22       50.87     19.22 o 
 -27   7  15     2508.43     2763.45    114.66 o 
 -25   7  15     2376.05     2504.62     96.06 o 
 -23   7  15      332.23      369.15     35.75 o 
 -21   7  15     1549.28     1791.32     74.74 o 
 -19   7  15       21.90       46.58     30.36 o 
 -17   7  15     2284.56     2420.14    131.63 o 
 -15   7  15     1378.63     1395.82     83.45 o 
 -13   7  15      537.17      524.95     54.56 o 
 -11   7  15      790.92      733.91     95.32 o 
  -9   7  15      262.79      269.26     56.74 o 
  -7   7  15      399.42      474.70     52.88 o 
  -5   7  15       47.77       77.16     28.89 o 
  -3   7  15      385.16      415.18     49.67 o 
  -1   7  15      679.01      625.92     59.31 o 
   1   7  15      491.02      431.25     51.35 o 
   3   7  15       11.03       75.22     24.00 o 
 -24   8  15      716.70      841.21     49.24 o 
 -22   8  15     1042.98     1198.21     95.32 o 
 -20   8  15      370.38      433.08     52.88 o 
 -18   8  15     3305.03     3698.53    297.30 o 
 -16   8  15      225.13      249.97     44.93 o 
 -14   8  15     1447.80     1538.89    224.68 o 
 -12   8  15     1467.55     1461.48     89.87 o 
 -10   8  15      493.18      564.57     59.31 o 
  -8   8  15     3298.14     3354.41    199.71 o 
  -6   8  15       28.47       56.74     32.10 o 
  -4   8  15     2849.08     2987.96    222.41 o 
  -2   8  15      552.31      635.49     60.98 o 
 -40   0  16     1744.73     1502.40    122.55 o 
 -38   0  16      474.73      535.60     72.62 o 
 -36   0  16     2640.93     2469.19    163.40 o 
 -34   0  16      459.96      349.50     59.01 o 
 -32   0  16     3508.50     3118.27    186.10 o 
 -30   0  16     1813.14     1493.32    108.94 o 
 -28   0  16     1063.32      989.49     86.24 o 
 -26   0  16     3602.99     3177.27    186.10 o 
 -24   0  16    10794.07    10140.04    512.90 o 
 -22   0  16     4910.58     4797.68    258.72 o 
 -20   0  16    13975.74    13821.13    680.84 o 
 -18   0  16     1968.13     1873.53    138.44 o 
 -16   0  16    23907.40    26808.54    916.22 o 
 -14   0  16    27920.07    30956.17    894.17 o 
 -12   0  16      117.68      142.81     19.25 o 
 -10   0  16    22676.17    24369.25   1438.85 o 
  -8   0  16     2259.74     2276.82     75.53 o 
  -6   0  16    15176.14    15389.20    414.65 o 
  -4   0  16    11791.04    12263.23    334.95 o 
  -2   0  16     3203.83     2950.32    154.32 o 
   0   0  16    10607.29    10516.77    472.05 o 
   2   0  16       59.58       68.08     31.77 o 
   4   0  16     7895.76     7657.23    358.58 o 
   6   0  16      192.48      226.95     49.93 o 
   8   0  16     5070.81     5224.34    263.26 o 
  10   0  16     1540.51     1484.24    108.94 o 
 -39   1  16      120.77      119.53     33.59 o 
 -37   1  16     1019.01      951.39     62.52 o 
 -35   1  16      287.16      292.78     38.51 o 
 -33   1  16     2067.69     1778.41    113.47 o 
 -31   1  16      968.99      912.91     59.31 o 
 -29   1  16     3616.98     3172.27    133.17 o 
 -27   1  16     5934.63     5453.96    242.83 o 
 -25   1  16       48.38       45.39     22.47 o 
 -23   1  16     1764.75     1743.62     67.23 o 
 -21   1  16        2.14      -22.69     15.72 o 
 -19   1  16     2474.24     2534.30     88.20 o 
 -17   1  16     1971.10     1843.57     69.85 o 
 -15   1  16     2580.39     2584.99     89.02 o 
 -13   1  16    13346.21    13805.12    382.60 o 
 -11   1  16      452.39      450.96     30.60 o 
  -9   1  16    10545.30    11334.61    220.82 o 
  -7   1  16     1612.03     1422.86     37.65 o 
  -5   1  16       90.90      127.31     17.97 o 
  -3   1  16     4702.25     4674.50    119.87 o 
  -1   1  16     2850.55     2746.23     87.15 o 
   1   1  16     1162.49     1209.64     60.98 o 
   3   1  16      793.25      767.11     48.14 o 
   5   1  16       15.97        6.81     22.47 o 
   7   1  16     2136.80     2103.18     91.43 o 
   9   1  16      812.58      793.70     56.10 o 
  11   1  16      448.86      469.88     48.14 o 
 -38   2  16        1.01       15.89     25.68 o 
 -36   2  16       92.60       70.35     28.89 o 
 -34   2  16      145.94      140.71     30.36 o 
 -32   2  16      116.60      149.15     30.36 o 
 -30   2  16      350.95      378.59     45.39 o 
 -28   2  16        5.56       -4.54     19.26 o 
 -26   2  16      501.15      500.44     35.75 o 
 -24   2  16      376.72      412.18     33.12 o 
 -22   2  16      811.83      694.66     39.31 o 
 -20   2  16       66.99       43.21     18.70 o 
 -18   2  16      292.62      311.93     28.59 o 
 -16   2  16      238.02      316.49     28.83 o 
 -14   2  16     5948.67     5593.94    171.12 o 
 -12   2  16     1460.80     1377.99     47.40 o 
 -10   2  16      186.60      170.68     18.42 o 
  -8   2  16        1.30        1.05     16.29 o 
  -6   2  16     1071.34     1047.40     39.08 o 
  -4   2  16        4.53       -2.82     12.58 o 
  -2   2  16       20.54       19.49     23.85 o 
   0   2  16       10.08       29.23     15.28 o 
   2   2  16     2621.04     2578.13     87.15 o 
   4   2  16       84.51      111.07     27.14 o 
   6   2  16       77.29       76.36     27.14 o 
   8   2  16       29.09       43.52     27.14 o 
  10   2  16       48.53       83.61     30.36 o 
 -37   3  16     1095.41     1051.92     67.17 o 
 -35   3  16       29.13       31.77     25.68 o 
 -33   3  16     1188.50     1120.93    154.32 o 
 -31   3  16      296.40      276.95     38.51 o 
 -29   3  16     4810.60     4441.54    178.11 o 
 -27   3  16     4853.06     4985.10    259.21 o 
 -25   3  16      195.45      192.76     25.24 o 
 -23   3  16     1640.82     1614.19    102.31 o 
 -21   3  16      888.91      883.88     58.55 o 
 -19   3  16     4282.82     4261.55    179.61 o 
 -17   3  16       29.65       19.83     17.33 o 
 -15   3  16       62.23       70.51     20.64 o 
 -13   3  16       32.68       20.02     15.97 o 
 -11   3  16     1678.20     1766.89     86.48 o 
  -9   3  16     3045.98     2799.07     93.81 o 
  -7   3  16      496.02      487.33     46.40 o 
  -5   3  16      870.88      891.53     45.08 o 
  -3   3  16     2651.48     2632.29     76.41 o 
  -1   3  16     5787.76     5820.69    147.34 o 
   1   3  16      539.16      603.00     32.47 o 
   3   3  16     1189.64     1134.05     44.57 o 
   5   3  16      175.85      165.94     30.36 o 
   7   3  16      435.31      450.50     44.93 o 
   9   3  16     1718.09     1692.42     81.80 o 
 -36   4  16      278.56      287.35     40.85 o 
 -34   4  16      791.47      790.95     57.50 o 
 -32   4  16      160.41      149.79     26.03 o 
 -30   4  16     2522.70     2657.15    143.80 o 
 -28   4  16      158.89      186.71     33.02 o 
 -26   4  16     2389.91     2423.48    107.98 o 
 -24   4  16       97.41      105.85     22.61 o 
 -22   4  16     3298.19     3353.21    155.94 o 
 -20   4  16       44.60       48.11     18.68 o 
 -18   4  16     2249.29     2097.47     87.84 o 
 -16   4  16      235.85      213.03     25.75 o 
 -14   4  16      345.38      368.38     30.72 o 
 -12   4  16        0.27        1.30     21.79 o 
 -10   4  16      151.59      174.35     47.66 o 
  -8   4  16      764.02      731.77     40.65 o 
  -6   4  16      240.02      201.50     25.94 o 
  -4   4  16     2919.95     2732.99    144.55 o 
  -2   4  16      654.60      614.52     41.00 o 
   0   4  16     1212.66     1154.19     45.08 o 
   2   4  16     1738.89     1699.81     58.32 o 
   4   4  16      389.29      416.61     29.19 o 
   6   4  16     2410.89     2313.54     84.77 o 
   8   4  16       97.69      191.19     61.28 o 
 -35   5  16       72.06      105.95     22.66 o 
 -33   5  16       54.35       73.27     21.79 o 
 -31   5  16        9.41       20.12     17.41 o 
 -29   5  16     1130.10     1164.91     60.60 o 
 -27   5  16      441.86      440.66     37.50 o 
 -25   5  16      259.66      247.81     29.37 o 
 -23   5  16      412.41      421.99     35.75 o 
 -21   5  16       31.47       32.80     19.97 o 
 -19   5  16      226.85      237.34     27.87 o 
 -17   5  16      257.40      278.53     29.37 o 
 -15   5  16     1603.61     1525.70     81.80 o 
 -13   5  16       13.99       62.48     27.14 o 
 -11   5  16     4899.58     4602.69    187.57 o 
  -9   5  16       36.21       45.39     25.68 o 
  -7   5  16      528.77      526.46     51.35 o 
  -5   5  16       72.56       71.75     21.74 o 
  -3   5  16     3785.38     3638.58    137.33 o 
  -1   5  16      464.54      477.91     45.24 o 
   1   5  16        3.17        9.58     31.14 o 
   3   5  16       19.79       43.33     19.97 o 
   5   5  16        9.08       35.96     25.76 o 
 -32   6  16      807.32      957.87     45.16 o 
 -30   6  16     1655.44     1810.23    119.63 o 
 -28   6  16       45.73       53.88     21.37 o 
 -26   6  16     2211.11     2433.97    133.99 o 
 -24   6  16      780.96      711.05     44.40 o 
 -22   6  16      241.34      310.00     33.12 o 
 -20   6  16      808.46      767.99     45.94 o 
 -18   6  16       31.49       45.39     28.89 o 
 -16   6  16     1778.10     1706.13     91.43 o 
 -14   6  16      710.21      698.51     59.31 o 
 -12   6  16      410.77      311.19     59.01 o 
 -10   6  16      468.02      500.47     52.20 o 
  -8   6  16      895.86      791.76     62.52 o 
  -6   6  16      304.65      317.99     44.93 o 
  -4   6  16     2120.99     2117.73    129.36 o 
  -2   6  16      395.36      417.00     37.15 o 
   0   6  16     1567.30     1370.90     63.28 o 
   2   6  16     1511.55     1423.88     65.92 o 
   4   6  16      300.64      320.73     33.12 o 
 -29   7  16        1.74       42.82     21.37 o 
 -27   7  16       88.30      158.86     28.83 o 
 -25   7  16        4.27        5.94     21.74 o 
 -23   7  16      635.68      628.73     46.70 o 
 -21   7  16     1335.84     1547.96    104.40 o 
 -19   7  16      117.33      136.17     38.51 o 
 -17   7  16     1454.39     1570.01     91.43 o 
 -15   7  16      180.87      223.89     41.72 o 
 -13   7  16      729.79      802.38     65.74 o 
 -11   7  16      610.09      650.93     62.52 o 
  -9   7  16      520.38      566.56     57.50 o 
  -7   7  16     1529.39     1578.55    124.82 o 
  -5   7  16       38.75       63.55     28.89 o 
  -3   7  16      351.24      367.80     46.46 o 
  -1   7  16        5.11       20.88     23.91 o 
 -22   8  16       38.11       58.14     33.59 o 
 -20   8  16        4.48       -1.91     30.36 o 
 -18   8  16      783.06      893.47     97.59 o 
 -16   8  16      297.12      290.56     48.14 o 
 -14   8  16       11.44        0.00     45.39 o 
 -12   8  16       33.51       63.55     33.59 o 
 -10   8  16      142.00      177.25     41.72 o 
  -8   8  16        1.10       24.96     28.89 o 
  -6   8  16        5.44       57.87     79.43 o 
 -39   1  17      994.28      823.70     59.31 o 
 -37   1  17      687.64      680.84     56.10 o 
 -35   1  17      275.05      216.33     34.87 o 
 -33   1  17       95.34       81.43     27.14 o 
 -31   1  17      481.13      435.16     43.24 o 
 -29   1  17     3351.11     2891.38    125.17 o 
 -27   1  17      953.77      866.38     56.10 o 
 -25   1  17     1858.30     1700.09     83.45 o 
 -23   1  17     1978.79     1952.43     91.10 o 
 -21   1  17      327.34      298.36     29.67 o 
 -19   1  17     6825.86     7023.79    269.01 o 
 -17   1  17      278.18      334.76     30.76 o 
 -15   1  17     8545.75     8675.41    220.68 o 
 -13   1  17     8867.88     9448.07    207.99 o 
 -11   1  17      138.15      151.35     13.61 o 
  -9   1  17     1205.75     1279.47     35.86 o 
  -7   1  17      170.61      200.82     19.22 o 
  -5   1  17     5678.17     6024.58    148.47 o 
  -3   1  17     1663.45     1660.54     62.05 o 
  -1   1  17        1.43       38.58     22.47 o 
   1   1  17      706.33      649.10     44.93 o 
   3   1  17      512.18      553.06     44.93 o 
   5   1  17      657.23      692.06     52.88 o 
   7   1  17      226.99      253.98     52.20 o 
   9   1  17       17.74       -6.81     25.68 o 
 -38   2  17      955.49      847.12     65.81 o 
 -36   2  17     1328.45     1209.24     72.16 o 
 -34   2  17      119.97       63.55     25.68 o 
 -32   2  17     3473.24     3037.11    131.59 o 
 -30   2  17      102.83       99.32     27.14 o 
 -28   2  17     4289.65     4035.17    162.06 o 
 -26   2  17     3404.36     3651.70    185.64 o 
 -24   2  17      125.13      125.43     22.61 o 
 -22   2  17     2346.39     2381.63    107.74 o 
 -20   2  17        1.53        8.17     16.47 o 
 -18   2  17     3748.03     3803.72    178.65 o 
 -16   2  17     4035.21     4182.88    133.60 o 
 -14   2  17      334.87      347.15     30.47 o 
 -12   2  17     1104.53     1125.21     42.24 o 
 -10   2  17     2433.50     2316.55     80.48 o 
  -8   2  17      483.81      570.45     34.66 o 
  -6   2  17     2891.03     3047.93     83.03 o 
  -4   2  17      126.35      141.10     17.41 o 
  -2   2  17     2733.96     2798.00     79.78 o 
   0   2  17     5336.35     5350.18    156.79 o 
   2   2  17        4.78       18.16     22.47 o 
   4   2  17     2398.93     2355.53    101.06 o 
   6   2  17       70.63       36.85     26.03 o 
   8   2  17     2346.10     2391.65    131.63 o 
 -37   3  17       62.80       85.28     30.36 o 
 -35   3  17     1441.00     1254.49     75.37 o 
 -33   3  17      495.52      512.39     49.67 o 
 -31   3  17       32.37       20.43     25.68 o 
 -29   3  17      319.11      292.20     31.45 o 
 -27   3  17        0.98        0.99     17.97 o 
 -25   3  17      760.58      720.65     51.11 o 
 -23   3  17      210.24      193.45     25.24 o 
 -21   3  17      531.63      538.74     37.50 o 
 -19   3  17      104.42      112.82     22.61 o 
 -17   3  17      447.95      459.99     34.07 o 
 -15   3  17     4178.90     4113.99    133.44 o 
 -13   3  17     2289.79     2240.08     81.73 o 
 -11   3  17     2030.66     2111.98    120.28 o 
  -9   3  17     2691.16     2763.58     93.81 o 
  -7   3  17     3877.98     3875.18    123.78 o 
  -5   3  17        2.55       17.29     19.46 o 
  -3   3  17     2273.46     2121.25     66.53 o 
  -1   3  17        0.74       22.44     15.28 o 
   1   3  17     2639.20     2611.01     78.16 o 
   3   3  17      295.12      239.83     34.87 o 
   5   3  17     1812.99     1840.09     85.01 o 
   7   3  17      813.69      842.62     59.31 o 
 -36   4  17        3.96        9.38     29.50 o 
 -34   4  17      922.81      901.08     63.95 o 
 -32   4  17      807.23      791.93     59.31 o 
 -30   4  17      849.82      880.17     57.68 o 
 -28   4  17     5089.39     5101.42    238.49 o 
 -26   4  17       11.64       41.25     20.64 o 
 -24   4  17        1.40       38.17     19.97 o 
 -22   4  17       18.41       10.82     17.97 o 
 -20   4  17      599.10      577.66     38.37 o 
 -18   4  17     1177.47      998.34     49.65 o 
 -16   4  17       51.97       44.03     18.68 o 
 -14   4  17     1025.65      966.29     62.52 o 
 -12   4  17       22.14       45.99     24.96 o 
 -10   4  17        4.18       26.33     23.91 o 
  -8   4  17       66.70       57.91     22.72 o 
  -6   4  17      636.81      674.48     40.65 o 
  -4   4  17     1135.40     1074.71     51.99 o 
  -2   4  17     3247.09     2983.15    103.12 o 
   0   4  17       27.46       45.56     21.74 o 
   2   4  17       48.69       89.17     19.22 o 
   4   4  17       70.37       63.55     22.66 o 
   6   4  17       35.41       28.84     27.14 o 
 -33   5  17      206.87      279.23     28.59 o 
 -31   5  17     3068.45     3329.70    203.72 o 
 -29   5  17      309.36      352.12     35.75 o 
 -27   5  17     1835.87     2070.00    126.19 o 
 -25   5  17      900.05      991.69     61.50 o 
 -23   5  17       34.87       48.42     24.25 o 
 -21   5  17      212.08      182.19     27.00 o 
 -19   5  17     1344.16     1327.32     60.89 o 
 -17   5  17        7.53       13.62     25.68 o 
 -15   5  17     2173.16     1955.81     97.85 o 
 -13   5  17      325.79      299.64     41.72 o 
 -11   5  17      711.45      676.79     54.56 o 
  -9   5  17      470.84      462.97     48.14 o 
  -7   5  17        4.86        0.00     23.91 o 
  -5   5  17     1233.45     1175.21     57.18 o 
  -3   5  17     2155.19     2039.73     80.61 o 
  -1   5  17        0.46       24.50     20.75 o 
   1   5  17     2358.70     2122.90     84.59 o 
   3   5  17      516.93      556.16     42.75 o 
 -30   6  17      267.35      286.61     33.87 o 
 -28   6  17      165.23      238.95     30.72 o 
 -26   6  17        2.27       35.52     21.37 o 
 -24   6  17     1344.23     1329.30     63.62 o 
 -22   6  17     1894.12     1838.12     82.42 o 
 -20   6  17       58.07       39.66     30.36 o 
 -18   6  17       83.73       90.78     32.10 o 
 -16   6  17      233.17      245.44     41.72 o 
 -14   6  17      873.59      777.92     62.52 o 
 -12   6  17     1193.26     1097.99     72.16 o 
 -10   6  17      743.42      749.18     60.98 o 
  -8   6  17      663.75      683.48     60.73 o 
  -6   6  17      431.27      473.14     51.35 o 
  -4   6  17        1.28       58.21     27.14 o 
  -2   6  17      696.58      692.99     45.94 o 
   0   6  17      184.83      222.80     29.63 o 
 -27   7  17       52.91       59.34     23.29 o 
 -25   7  17      251.97      333.87     34.66 o 
 -23   7  17       33.93       52.20     32.10 o 
 -21   7  17      156.38      217.96     41.72 o 
 -19   7  17      188.40      178.39     41.72 o 
 -17   7  17      114.66      124.13     36.81 o 
 -15   7  17      417.68      382.14     51.35 o 
 -13   7  17     1929.17     1954.66    107.48 o 
 -11   7  17      527.51      511.35     56.10 o 
  -9   7  17      454.61      533.21     56.10 o 
  -7   7  17      580.24      567.52     57.77 o 
  -5   7  17     1167.41     1255.06     80.24 o 
  -3   7  17     2009.93     2172.37    113.90 o 
 -18   8  17      797.67      868.22     90.78 o 
 -16   8  17     2729.19     3002.48    197.44 o 
 -14   8  17       97.13      120.28     38.51 o 
 -12   8  17     1970.02     2282.64    233.76 o 
 -38   0  18     2496.98     2092.46    149.79 o 
 -36   0  18     1012.58     1066.66     95.32 o 
 -34   0  18     1531.32     1279.99    104.40 o 
 -32   0  18     1454.69     1388.92    108.94 o 
 -30   0  18     1704.33     1516.01    113.47 o 
 -28   0  18    12305.87    11819.45    594.60 o 
 -26   0  18      142.74      154.32     40.85 o 
 -24   0  18     2407.70     2187.78    140.71 o 
 -22   0  18       82.52       81.70     36.31 o 
 -20   0  18     5508.85     5683.93    460.70 o 
 -18   0  18     6879.18     7410.42    271.19 o 
 -16   0  18      259.95      404.43     38.51 o 
 -14   0  18     9239.07     9669.93    273.71 o 
 -12   0  18      393.52      495.18     30.21 o 
 -10   0  18        5.26       29.96     15.11 o 
  -8   0  18      775.26      832.21     40.26 o 
  -6   0  18     1607.02     1561.40     99.86 o 
  -4   0  18     6248.20     6822.06    317.73 o 
  -2   0  18     4337.84     4366.48    217.87 o 
   0   0  18      584.68      644.53     68.08 o 
   2   0  18     3982.50     4012.44    208.79 o 
   4   0  18      614.65      699.00     77.16 o 
   6   0  18     6199.66     6363.62    313.19 o 
 -39   1  18       35.75       43.25     27.14 o 
 -37   1  18        2.26      -11.35     22.47 o 
 -35   1  18      315.84      268.11     38.51 o 
 -33   1  18        0.95       13.62     22.47 o 
 -31   1  18     1840.02     1513.44     80.24 o 
 -29   1  18       14.34       28.44     23.91 o 
 -27   1  18      102.85      103.86     27.14 o 
 -25   1  18     1017.56     1077.52     62.52 o 
 -23   1  18      181.84      181.65     24.37 o 
 -21   1  18     1342.70     1372.14     57.65 o 
 -19   1  18       83.80       62.72     24.80 o 
 -17   1  18      598.64      674.85     39.31 o 
 -15   1  18     2892.55     2874.78     92.38 o 
 -13   1  18      670.78      664.26     27.63 o 
 -11   1  18     1246.74     1249.26     39.19 o 
  -9   1  18     2084.00     2115.39     63.14 o 
  -7   1  18      498.13      545.35     28.59 o 
  -5   1  18     2977.10     3182.04     86.92 o 
  -3   1  18       32.02       25.84     20.68 o 
  -1   1  18     1353.76     1366.60     67.40 o 
   1   1  18      732.71      708.78     49.67 o 
   3   1  18      435.18      524.11     46.46 o 
   5   1  18     1499.91     1452.52     73.82 o 
   7   1  18        3.96       -6.81     25.68 o 
 -38   2  18      357.21      335.61     43.24 o 
 -36   2  18        4.35      -15.36     20.68 o 
 -34   2  18      368.11      340.00     41.72 o 
 -32   2  18        8.38        2.72     27.23 o 
 -30   2  18     1320.29     1159.74     70.61 o 
 -28   2  18     2628.77     2441.48    110.69 o 
 -26   2  18      449.60      453.41     34.88 o 
 -24   2  18      974.97      881.50     52.20 o 
 -22   2  18     2195.21     2092.77    113.48 o 
 -20   2  18     4757.24     4900.16    199.44 o 
 -18   2  18      231.08      247.99     27.00 o 
 -16   2  18     4618.26     4699.71    149.19 o 
 -14   2  18     1318.01     1199.42     69.27 o 
 -12   2  18     2777.17     2846.19     94.52 o 
 -10   2  18      656.78      669.82     36.50 o 
  -8   2  18     1776.94     1887.72     70.49 o 
  -6   2  18      904.04      897.12     43.62 o 
  -4   2  18      199.95      191.97     26.43 o 
  -2   2  18      328.43      353.95     30.21 o 
   0   2  18       13.48       16.95     23.91 o 
   2   2  18      378.28      407.23     41.72 o 
   4   2  18      118.95      107.04     28.89 o 
   6   2  18       53.77       81.70     28.89 o 
 -37   3  18     1947.26     1845.54     96.13 o 
 -35   3  18        5.51       15.13     23.91 o 
 -33   3  18     4217.52     4133.38    173.31 o 
 -31   3  18     3281.50     3084.84    136.38 o 
 -29   3  18      233.76      211.79     28.59 o 
 -27   3  18     4404.86     4701.10    283.21 o 
 -25   3  18       99.60      109.55     22.61 o 
 -23   3  18     1775.26     1660.37     67.23 o 
 -21   3  18      284.66      319.77     30.50 o 
 -19   3  18     2255.13     2215.13     82.88 o 
 -17   3  18     2218.33     2243.61     83.78 o 
 -15   3  18      721.47      806.78     42.58 o 
 -13   3  18      610.49      576.01     49.67 o 
 -11   3  18      276.99      320.60     35.70 o 
  -9   3  18      239.71      246.36     32.39 o 
  -7   3  18     1134.86     1045.36     49.35 o 
  -5   3  18     2718.15     2605.97     91.49 o 
  -3   3  18        3.87       22.13     28.75 o 
  -1   3  18     2466.53     2245.48     69.89 o 
   1   3  18      100.11       61.68     27.14 o 
   3   3  18      716.16      632.52     51.35 o 
   5   3  18       17.88       23.55     47.66 o 
 -36   4  18      700.35      767.76     60.98 o 
 -34   4  18     1430.24     1449.15     83.26 o 
 -32   4  18       35.79       84.57     30.36 o 
 -30   4  18      651.42      696.88     46.11 o 
 -28   4  18       64.54      107.64     25.24 o 
 -26   4  18      139.75      138.68     25.94 o 
 -24   4  18        5.04       38.03     19.22 o 
 -22   4  18       45.92       76.98     21.95 o 
 -20   4  18       37.07       43.53     19.97 o 
 -18   4  18        5.31       13.51     16.46 o 
 -16   4  18       65.36       27.23     23.91 o 
 -14   4  18       96.01       98.71     43.12 o 
 -12   4  18     2779.51     2735.55    121.96 o 
 -10   4  18       28.46       72.62     28.89 o 
  -8   4  18     3741.55     3848.00    125.75 o 
  -6   4  18      183.14      232.51     31.27 o 
  -4   4  18     2447.28     2256.74     85.09 o 
  -2   4  18      623.67      678.73     44.12 o 
   0   4  18     1778.78     1712.07     71.50 o 
   2   4  18      756.83      749.18     57.50 o 
 -33   5  18        1.30       33.59     18.68 o 
 -31   5  18      108.31       75.22     25.24 o 
 -29   5  18       95.08      148.17     27.00 o 
 -27   5  18      166.50      122.35     25.94 o 
 -25   5  18       40.10       84.27     31.49 o 
 -23   5  18       41.14       69.17     22.61 o 
 -21   5  18        8.08       -7.04     19.22 o 
 -19   5  18      662.33      660.67     57.50 o 
 -17   5  18        6.79        9.08     25.68 o 
 -15   5  18      815.67      884.73     62.52 o 
 -13   5  18     1230.61     1223.16     75.37 o 
 -11   5  18      372.88      380.70     49.93 o 
  -9   5  18      116.34      100.57     30.36 o 
  -7   5  18      746.73      798.96     60.98 o 
  -5   5  18      866.19      858.37     49.24 o 
  -3   5  18      132.62      179.27     36.90 o 
  -1   5  18      921.94      779.90     70.42 o 
   1   5  18       50.13       74.57     22.35 o 
 -30   6  18      489.92      554.11     43.62 o 
 -28   6  18      375.68      428.55     40.13 o 
 -26   6  18        3.85       27.86     21.95 o 
 -24   6  18      269.16      293.36     33.87 o 
 -22   6  18       18.52       27.23     28.89 o 
 -20   6  18      149.39      154.32     38.51 o 
 -18   6  18     2535.01     2484.21    121.84 o 
 -16   6  18      657.39      671.42     62.52 o 
 -14   6  18     3843.15     3529.46    157.27 o 
 -12   6  18     1201.57     1302.29     81.80 o 
 -10   6  18      384.91      342.66     52.20 o 
  -8   6  18     1521.97     1551.90    104.40 o 
  -6   6  18      119.98      111.31     33.59 o 
  -4   6  18     1800.77     1757.15     96.29 o 
  -2   6  18     1286.58     1374.95     64.39 o 
 -25   7  18      513.50      556.11     57.77 o 
 -23   7  18      590.87      749.04     67.40 o 
 -21   7  18     1144.70     1111.81     75.37 o 
 -19   7  18       79.35      111.20     38.51 o 
 -17   7  18      431.10      427.56     52.88 o 
 -15   7  18       47.85       34.04     32.10 o 
 -13   7  18      621.43      641.90     70.35 o 
 -11   7  18      267.76      312.31     49.93 o 
  -9   7  18       10.72       18.69     27.14 o 
  -7   7  18       50.24       68.08     32.10 o 
 -37   1  19     1683.61     1437.29    154.32 o 
 -35   1  19      352.55      317.43     41.72 o 
 -33   1  19     2789.57     2610.27    118.62 o 
 -31   1  19       62.12       54.20     43.12 o 
 -29   1  19     3499.34     3214.56    329.07 o 
 -27   1  19     2335.03     2201.54    102.55 o 
 -25   1  19      634.50      608.25     48.14 o 
 -23   1  19      462.83      505.77     35.75 o 
 -21   1  19      745.61      783.46     58.42 o 
 -19   1  19     4183.37     4562.49    144.80 o 
 -17   1  19     1312.90     1289.78     68.64 o 
 -15   1  19       73.64       88.12     16.37 o 
 -13   1  19      362.39      445.43     24.11 o 
 -11   1  19      427.33      430.68     24.88 o 
  -9   1  19      130.07      172.16     21.74 o 
  -7   1  19      347.24      441.25     28.02 o 
  -5   1  19      125.26      158.22     31.77 o 
  -3   1  19     1543.06     1604.55     73.82 o 
  -1   1  19     3831.01     3886.18    144.32 o 
   1   1  19      215.63      254.74     36.81 o 
   3   1  19     2900.69     2859.09    117.11 o 
 -36   2  19      274.58      240.23     36.81 o 
 -34   2  19      523.65      460.72     61.28 o 
 -32   2  19     1767.87     1633.23    108.94 o 
 -30   2  19      442.42      463.04     52.20 o 
 -28   2  19      214.14      207.81     27.00 o 
 -26   2  19       50.41       87.11     21.74 o 
 -24   2  19       25.58       26.49     27.99 o 
 -22   2  19       91.27       78.68     20.96 o 
 -20   2  19     1128.24     1156.97     67.29 o 
 -18   2  19      762.97      739.68     41.93 o 
 -16   2  19     1028.21     1039.71     49.65 o 
 -14   2  19     3825.78     3914.97    154.57 o 
 -12   2  19       88.80       88.60     19.69 o 
 -10   2  19      660.01      674.81     38.37 o 
  -8   2  19       56.98       66.11     19.11 o 
  -6   2  19     1834.97     1922.89     72.28 o 
  -4   2  19     3666.85     3737.02    146.70 o 
  -2   2  19       55.89       84.57     29.50 o 
   0   2  19     2969.44     3009.70    181.56 o 
   2   2  19        0.71       20.99     25.08 o 
 -35   3  19        4.70       -3.33     23.91 o 
 -33   3  19     1623.82     1625.97     89.87 o 
 -31   3  19        7.20       22.13     25.08 o 
 -29   3  19     1323.06     1316.90     90.01 o 
 -27   3  19      649.36      682.57     43.62 o 
 -25   3  19      245.39      264.00     30.50 o 
 -23   3  19      510.93      549.91     40.82 o 
 -21   3  19     1158.46     1249.74     58.49 o 
 -19   3  19      739.34      747.29     43.62 o 
 -17   3  19       51.44       86.52     20.39 o 
 -15   3  19     1023.85     1058.11     83.97 o 
 -13   3  19      348.82      513.03     47.82 o 
 -11   3  19     1471.65     1591.75     69.87 o 
  -9   3  19      115.62      162.76     24.37 o 
  -7   3  19      571.16      625.91     39.94 o 
  -5   3  19        5.68       34.88     17.97 o 
  -3   3  19     1261.00     1279.17     58.26 o 
  -1   3  19       84.37       79.30     40.85 o 
   1   3  19      841.91      785.24     77.16 o 
 -34   4  19       26.11       22.69     27.23 o 
 -32   4  19     1728.12     1795.99    138.74 o 
 -30   4  19     4111.57     4441.60    241.30 o 
 -28   4  19        0.97       26.26     21.95 o 
 -26   4  19     4126.48     4515.09    268.25 o 
 -24   4  19      600.06      592.37     42.75 o 
 -22   4  19     5260.68     5274.39    282.41 o 
 -20   4  19     2131.76     1934.11    132.78 o 
 -18   4  19     2534.68     2360.34    112.33 o 
 -16   4  19      717.09      826.32     60.98 o 
 -14   4  19     1468.47     1454.38     81.80 o 
 -12   4  19      250.63      362.00     44.93 o 
 -10   4  19     2330.50     2248.22    113.47 o 
  -8   4  19      828.73      861.27     47.84 o 
  -6   4  19     3505.80     3519.74    143.95 o 
  -4   4  19     1232.71     1194.04     56.49 o 
  -2   4  19       18.46       36.72     25.58 o 
   0   4  19      410.64      437.37     68.08 o 
 -31   5  19      140.23      198.92     32.25 o 
 -29   5  19     1861.82     2068.58     85.58 o 
 -27   5  19      919.79     1003.80     68.31 o 
 -25   5  19      250.68      291.55     33.87 o 
 -23   5  19     2157.77     2188.00     97.41 o 
 -21   5  19      574.48      561.25     61.28 o 
 -19   5  19     1672.92     1748.78    136.17 o 
 -17   5  19     4380.14     4645.14    192.25 o 
 -15   5  19      694.28      755.40     63.55 o 
 -13   5  19     5600.73     5730.30    229.46 o 
 -11   5  19       11.74       30.17     27.23 o 
  -9   5  19     5563.79     5552.62    224.60 o 
  -7   5  19     2155.64     2035.08    113.47 o 
  -5   5  19     1842.19     1816.34     76.47 o 
  -3   5  19     2105.33     2045.37     82.45 o 
 -28   6  19      948.30      991.51     55.73 o 
 -26   6  19     1585.12     1630.27     90.05 o 
 -24   6  19        2.86      -15.89     28.89 o 
 -22   6  19      867.52      869.26     64.19 o 
 -20   6  19      110.85      120.38     36.81 o 
 -18   6  19      360.94      362.50     49.67 o 
 -16   6  19      536.48      543.88     56.10 o 
 -14   6  19      844.06      859.62     65.74 o 
 -12   6  19     1544.64     1463.37     88.22 o 
 -10   6  19      245.71      302.55     43.24 o 
  -8   6  19        4.85       63.55     28.89 o 
  -6   6  19      111.15      132.07     47.66 o 
 -19   7  19       18.71       37.51     30.36 o 
 -17   7  19      882.16      884.62     68.95 o 
 -15   7  19      810.29      764.27     67.40 o 
 -36   0  20      926.18      839.71     86.24 o 
 -34   0  20     2747.26     2614.44    172.48 o 
 -32   0  20     3304.00     2991.17    186.10 o 
 -30   0  20       18.38       49.93     36.31 o 
 -28   0  20     4321.46     4207.62    240.56 o 
 -26   0  20       25.59       81.70     40.85 o 
 -24   0  20     5617.92     5710.01    308.65 o 
 -22   0  20        8.59       31.77     31.77 o 
 -20   0  20     1918.88     1909.57    102.13 o 
 -18   0  20       37.06      127.56     27.14 o 
 -16   0  20     1159.88     1339.24     70.61 o 
 -14   0  20     3418.99     3601.31    236.03 o 
 -12   0  20      106.64      158.99     25.68 o 
 -10   0  20      705.92      767.08     63.55 o 
  -8   0  20      772.72      780.70     68.08 o 
  -6   0  20     3844.59     4470.88    226.95 o 
  -4   0  20     1189.59     1248.21     90.78 o 
  -2   0  20      744.70      866.94     77.16 o 
   0   0  20     5792.44     5955.12    295.03 o 
   2   0  20       67.09      118.01     45.39 o 
 -37   1  20      501.57      384.73     44.93 o 
 -35   1  20       49.17       35.78     27.14 o 
 -33   1  20      182.27      140.71     32.10 o 
 -31   1  20      267.62      245.24     36.81 o 
 -29   1  20       28.69       42.06     23.91 o 
 -27   1  20       12.18       15.01     20.68 o 
 -25   1  20      130.84      162.03     25.24 o 
 -23   1  20        0.27       -2.04     16.47 o 
 -21   1  20      259.85      279.93     28.59 o 
 -19   1  20      149.89      170.36     23.59 o 
 -17   1  20      255.32      263.74     27.00 o 
 -15   1  20      621.80      637.84     27.63 o 
 -13   1  20      253.52      327.89     24.51 o 
 -11   1  20     1393.56     1387.35     56.49 o 
  -9   1  20      754.12      804.19     47.26 o 
  -7   1  20      407.79      472.05     59.01 o 
  -5   1  20      610.94      679.35     48.14 o 
  -3   1  20     2832.99     3047.45    120.33 o 
  -1   1  20        0.63       36.31     25.68 o 
   1   1  20     1545.76     1603.88     78.58 o 
 -36   2  20      578.77      540.75     51.35 o 
 -34   2  20     1867.12     1749.84     93.08 o 
 -32   2  20     2930.37     2600.53    120.33 o 
 -30   2  20      147.55      119.21     30.36 o 
 -28   2  20      674.24      641.93     41.00 o 
 -26   2  20       28.15       10.59     18.34 o 
 -24   2  20       10.14        1.43     17.33 o 
 -22   2  20       13.83        9.08     17.01 o 
 -20   2  20      375.97      415.67     34.66 o 
 -18   2  20      987.24     1002.05     49.65 o 
 -16   2  20      109.12      128.91     22.61 o 
 -14   2  20        0.87      -15.89     19.26 o 
 -12   2  20       86.69      118.00     22.61 o 
 -10   2  20       56.17       94.13     19.97 o 
  -8   2  20      186.64      193.21     24.37 o 
  -6   2  20      316.51      373.74     52.20 o 
  -4   2  20      214.96      213.33     49.93 o 
  -2   2  20      109.43      113.47     40.85 o 
   0   2  20        7.51       15.89     25.08 o 
 -35   3  20      464.64      522.39     68.08 o 
 -33   3  20       76.91       91.26     34.04 o 
 -31   3  20     1702.39     1572.92     86.48 o 
 -29   3  20     2975.49     3239.06    335.52 o 
 -27   3  20       22.15       20.22     19.97 o 
 -25   3  20     1125.00     1182.75     86.04 o 
 -23   3  20       71.49       98.35     24.37 o 
 -21   3  20     6308.27     6582.33    323.29 o 
 -19   3  20     3693.56     3588.44    123.11 o 
 -17   3  20      285.16      368.11     59.01 o 
 -15   3  20     4619.85     4565.36    185.82 o 
 -13   3  20     1507.46     1481.88     80.05 o 
 -11   3  20     1764.78     1783.16     71.04 o 
  -9   3  20     1682.09     1625.55     67.23 o 
  -7   3  20       34.72       22.30     19.11 o 
  -5   3  20     3377.10     3370.99    114.77 o 
  -3   3  20      711.69      802.22     97.59 o 
  -1   3  20      410.46      426.66     63.55 o 
 -32   4  20      307.33      332.72     35.58 o 
 -30   4  20      818.29      885.67     51.49 o 
 -28   4  20      627.08      672.36     47.02 o 
 -26   4  20     2211.78     2221.71    206.99 o 
 -24   4  20       47.15       67.60     23.29 o 
 -22   4  20     5211.76     5254.65    256.04 o 
 -20   4  20      321.89      350.06     79.43 o 
 -18   4  20     5418.11     5579.22    224.68 o 
 -16   4  20     2018.24     2096.26    233.76 o 
 -14   4  20     1743.11     1834.38     96.13 o 
 -12   4  20     5238.75     5273.00    213.42 o 
 -10   4  20       88.56      110.13     30.36 o 
  -8   4  20     2430.33     2383.70     90.36 o 
  -6   4  20      291.41      326.89     32.94 o 
  -4   4  20      929.33      998.63     52.04 o 
 -29   5  20      570.74      559.63     45.37 o 
 -27   5  20      138.59      123.15     27.34 o 
 -25   5  20       42.34       71.23     24.05 o 
 -23   5  20       50.50       78.46     33.59 o 
 -21   5  20     1211.80     1100.34     72.16 o 
 -19   5  20      262.05      295.54     43.24 o 
 -17   5  20     1573.37     1534.66     86.48 o 
 -15   5  20      132.60      121.73     34.87 o 
 -13   5  20      647.55      716.33     83.97 o 
 -11   5  20      116.78      126.68     34.87 o 
  -9   5  20      400.61      491.14     51.05 o 
  -7   5  20       19.34       24.83     27.14 o 
  -5   5  20        8.61       10.36     32.40 o 
 -24   6  20      185.89      238.54     43.24 o 
 -22   6  20     1003.71      964.93     68.95 o 
 -20   6  20       28.95       54.90     33.59 o 
 -18   6  20     1883.58     1989.89    107.48 o 
 -16   6  20      839.03      818.69     64.19 o 
 -14   6  20      396.37      449.40     88.51 o 
 -12   6  20      294.88      384.63     48.14 o 
 -10   6  20        2.78       49.93     38.58 o 
 -35   1  21      199.27      210.88     36.81 o 
 -33   1  21     3545.35     3201.16    141.11 o 
 -31   1  21      978.80      911.05     62.52 o 
 -29   1  21      298.54      315.87     38.51 o 
 -27   1  21      579.90      600.83     51.35 o 
 -25   1  21      470.96      506.82     56.34 o 
 -23   1  21      602.57      591.43     41.00 o 
 -21   1  21       37.07       34.54     19.11 o 
 -19   1  21       34.06       68.49     27.91 o 
 -17   1  21      245.28      298.10     37.79 o 
 -15   1  21     1173.28     1331.39     57.53 o 
 -13   1  21       99.69      129.90     21.74 o 
 -11   1  21      470.50      599.10     45.99 o 
  -9   1  21      128.74      154.32     40.85 o 
  -7   1  21     2519.68     2786.92    158.86 o 
  -5   1  21     1277.80     1289.06     95.32 o 
  -3   1  21      120.34      104.63     30.36 o 
 -34   2  21      319.28      333.38     43.24 o 
 -32   2  21      143.16      107.50     30.36 o 
 -30   2  21      820.58      765.29     63.55 o 
 -28   2  21       14.39        5.90     18.68 o 
 -26   2  21      128.79      124.50     23.59 o 
 -24   2  21       61.37       61.73     22.61 o 
 -22   2  21       89.40       69.13     23.78 o 
 -20   2  21     1228.61     1187.61     95.91 o 
 -18   2  21      392.52      374.82     32.02 o 
 -16   2  21      265.68      305.56     40.02 o 
 -14   2  21       91.82      108.40     27.14 o 
 -12   2  21      300.55      343.81     31.23 o 
 -10   2  21      685.32      775.31     41.77 o 
  -8   2  21     1064.65     1121.18    106.67 o 
  -6   2  21      272.10      272.34     54.47 o 
  -4   2  21     1051.51     1030.34     90.78 o 
  -2   2  21       31.47       63.55     40.85 o 
 -33   3  21      489.84      467.11     51.35 o 
 -31   3  21       94.48       47.58     29.40 o 
 -29   3  21      151.72      154.34     27.65 o 
 -27   3  21        0.58      -26.00     17.33 o 
 -25   3  21      783.16      760.36     47.02 o 
 -23   3  21      189.65      192.74     29.38 o 
 -21   3  21      939.32      922.89     50.48 o 
 -19   3  21      224.50      204.05     38.51 o 
 -17   3  21      775.37      740.10     57.77 o 
 -15   3  21      858.82      859.64     59.31 o 
 -13   3  21     1160.40     1182.81    115.74 o 
 -11   3  21       16.67       24.35     19.97 o 
  -9   3  21      734.48      676.38     41.77 o 
  -7   3  21      216.53      264.80     39.95 o 
  -5   3  21     1342.27     1355.83    118.01 o 
 -30   4  21      897.80      951.27     54.12 o 
 -28   4  21     2122.60     2134.24     95.00 o 
 -26   4  21      439.55      457.58     39.80 o 
 -24   4  21     1493.89     1589.20     78.23 o 
 -22   4  21       14.55        6.13     52.20 o 
 -20   4  21     7708.22     8525.17    321.97 o 
 -18   4  21     3351.36     3326.94    217.87 o 
 -16   4  21      988.42     1103.01     95.32 o 
 -14   4  21     1298.93     1189.01     75.37 o 
 -12   4  21       54.45       88.51     32.10 o 
 -10   4  21     1379.10     1357.55     80.05 o 
  -8   4  21      569.55      610.99     43.48 o 
  -6   4  21        3.48       58.81     21.37 o 
 -27   5  21     2489.63     2612.31    142.86 o 
 -25   5  21     2375.44     2626.82    181.56 o 
 -23   5  21     1860.11     1911.31    102.55 o 
 -21   5  21     4634.69     5008.04    206.55 o 
 -19   5  21        0.92       45.39     32.10 o 
 -17   5  21     3318.11     3765.02    165.27 o 
 -15   5  21     1079.78     1028.30     68.95 o 
 -13   5  21     1381.82     1511.46     88.22 o 
 -11   5  21     1489.51     1583.66     91.43 o 
 -34   0  22      538.96      521.98     72.62 o 
 -32   0  22     1678.12     1502.40    118.01 o 
 -30   0  22      965.04      853.32     86.24 o 
 -28   0  22      660.11      694.46     77.16 o 
 -26   0  22     1316.87     1334.45    108.94 o 
 -24   0  22     1165.89     1152.90     99.86 o 
 -22   0  22     4448.72     4693.28    263.26 o 
 -20   0  22     2417.83     2628.38    154.32 o 
 -18   0  22        1.14       24.96     22.47 o 
 -16   0  22     4494.41     4888.17    190.95 o 
 -14   0  22     1316.70     1370.77     99.86 o 
  -6   0  22     2915.15     2891.32    163.40 o 
 -33   1  22      285.81      279.56     38.51 o 
 -31   1  22      105.55      111.93     28.89 o 
 -29   1  22      467.56      458.81     46.46 o 
 -27   1  22      212.87      156.89     32.10 o 
 -25   1  22      291.83      334.15     32.25 o 
 -23   1  22      103.58      145.77     24.37 o 
 -21   1  22      361.99      448.88     58.95 o 
 -19   1  22     1429.34     1451.12     63.62 o 
 -17   1  22        3.84       14.09     17.33 o 
 -15   1  22      635.27      658.60     81.70 o 
 -13   1  22        2.64       29.50     19.26 o 
 -11   1  22      173.11      213.33     45.39 o 
  -9   1  22      178.58      177.02     45.39 o 
  -7   1  22      365.17      408.51     59.01 o 
  -5   1  22       72.02       99.86     40.85 o 
 -32   2  22       28.05       56.07     27.23 o 
 -30   2  22      299.57      283.89     40.02 o 
 -28   2  22      389.45      356.89     34.66 o 
 -26   2  22      140.31      104.62     25.24 o 
 -24   2  22       56.99       40.31     22.61 o 
 -22   2  22       90.35       81.70     23.59 o 
 -20   2  22      820.18      852.40     47.02 o 
 -18   2  22     1779.07     1926.54     94.64 o 
 -16   2  22      536.34      628.85     51.35 o 
 -14   2  22      658.68      687.48     52.88 o 
 -12   2  22       94.20       97.80     27.23 o 
 -10   2  22      493.49      636.08     47.22 o 
  -8   2  22        0.20      -40.85     27.23 o 
  -6   2  22     1514.70     1860.97    122.55 o 
 -31   3  22      439.31      464.71     40.84 o 
 -29   3  22     1097.11     1130.34     95.25 o 
 -27   3  22      698.87      743.85     46.25 o 
 -25   3  22      754.52      842.76     48.87 o 
 -23   3  22     3222.89     3251.84    116.98 o 
 -21   3  22      153.29      133.69     34.87 o 
 -19   3  22     3717.48     3907.01    165.08 o 
 -17   3  22      950.37      937.18     65.74 o 
 -15   3  22      158.89      134.80     31.77 o 
 -13   3  22      716.78      756.02     56.10 o 
 -11   3  22       23.39       30.95     19.97 o 
  -9   3  22     1725.82     1862.97     75.40 o 
 -28   4  22       54.19       61.33     23.29 o 
 -26   4  22     2322.88     2338.19     95.36 o 
 -24   4  22      130.96      165.82     36.81 o 
 -22   4  22     1277.04     1249.84     78.58 o 
 -20   4  22     1393.90     1589.08     88.22 o 
 -18   4  22      681.46      697.98     57.77 o 
 -16   4  22     1550.06     1530.59    136.17 o 
 -14   4  22      214.56      243.41     40.02 o 
 -12   4  22      568.93      626.71     56.10 o 
 -21   5  22      162.61      266.69     41.72 o 
 -19   5  22      687.00      713.53     70.35 o 
 -31   1  23      151.16      135.09     36.31 o 
 -29   1  23      829.64      798.29     59.31 o 
 -27   1  23        2.04      -13.62     22.47 o 
 -25   1  23     1193.55     1170.00     70.36 o 
 -23   1  23       13.51       21.91     20.64 o 
 -21   1  23     2393.62     2494.96    136.59 o 
 -19   1  23     2823.65     3091.59    109.11 o 
 -17   1  23       77.43      162.40     30.36 o 
 -15   1  23     3106.85     3230.84    290.49 o 
  -9   1  23      292.07      367.66     54.47 o 
 -30   2  23        1.26        7.78     21.79 o 
 -28   2  23     1265.85     1374.32     94.98 o 
 -26   2  23      189.91      207.42     29.37 o 
 -24   2  23     2115.35     2222.08    121.49 o 
 -22   2  23     1724.29     1608.22    105.18 o 
 -20   2  23     1003.26     1189.62     88.51 o 
 -18   2  23     1182.51     1268.68     73.82 o 
 -16   2  23       17.03       65.81     25.68 o 
 -14   2  23      966.67      939.69     70.35 o 
 -12   2  23      556.07      676.82     41.93 o 
 -10   2  23      485.55      590.06     68.08 o 
 -29   3  23      166.60      159.77     27.00 o 
 -27   3  23     1776.66     1873.21    109.87 o 
 -25   3  23      298.97      324.99     33.87 o 
 -23   3  23      487.64      646.61    102.13 o 
 -21   3  23       47.84       40.85     28.89 o 
 -19   3  23       94.60      164.83     45.39 o 
 -17   3  23      752.33      782.22     79.43 o 
 -15   3  23       38.83       70.22     27.14 o 
 -13   3  23       95.44      141.56     32.10 o 
 -22   4  23     1169.54     1332.45    131.63 o 
 -20   4  23      294.77      414.84     48.14 o 
 -28   0  24      665.88      726.23     81.70 o 
 -26   0  24      868.30      767.08     86.24 o 
 -24   0  24     5301.97     5464.91    308.65 o 
 -22   0  24      295.31      394.89     63.55 o 
 -20   0  24     8576.59     9764.09    794.32 o 
 -18   0  24      581.77      939.56     86.24 o 
 -29   1  24       18.69       52.20     28.89 o 
 -27   1  24      947.14      979.87     65.74 o 
 -25   1  24      161.73      202.45     28.59 o 
 -23   1  24     2340.05     2683.83    159.72 o 
 -21   1  24     1347.55     1453.18     95.38 o 
 -19   1  24      318.43      459.81     46.46 o 
 -17   1  24     1537.96     1590.93     83.45 o 
 -26   2  24      239.48      222.78     29.63 o 
 -24   2  24      201.73      285.67     32.03 o 
 -22   2  24      241.19      264.11     49.93 o 
 -20   2  24      108.40      197.25     33.59 o 
 -18   2  24        4.37       22.39     23.91 o 
                                                 
